# Supplementary material for: Simultaneous confidence intervals for all pairwise comparisons of the means of delta-lognormal distributions with application to rainfall data
Source: PLoS One. 2021 Jul 6;16(7):e0253935. doi: 10.1371/journal.pone.0253935 (PMC8260007; doi:10.1371/journal.pone.0253935)
Supplement: S1 Code — (R) [file pone.0253935.s003.R]

library(EnvStats)
library(base)
library(invgamma)        
library(HDInterval)      
library(LaplacesDemon)  
library(readxl)
library(MASS) 

# x    = random samples draw from delta-lognormal distribution (DLN)
# M    = number of simulation runs
# m    = number of generalized computation 
# n    = sample size 
# mu   = mean of normal distribution
# sigmaSq      = variance of normal distribution
# delta        = probability of additional zero
# alpha        = level of significance 
# Ex_LN        = mean of lognormal
# cv_LN        = coefficient of variation (CV) of lognormal
# Temp.size_nonzero = At least the sample size of nonzero = n-(n*delta)
# theta           = Mean of DLN in the population i 

# L.PB           = lower limit of parametric bootstrap (PB)
# U.PB           = upper limit of PB
# CP.PB          = coverage probability of PB
# Length.PB      = length of PB
# AL.PB          = average length of PB  
# RAL.PB         = relative average length of PB  

# L.BCI.M           = lower limit of Bayesian credible interval based on mixed prior (BCI-M)
# U.BCI.M           = upper limit of BCI-M
# CP.BCI.M          = coverage probability of BCI-M
# Length.BCI.M      = length of BCI-M
# AL.BCI.M          = average length of BCI-M  
# RAL.BCI.M         = relative average length of BCI-M  

# L.BCI.U           = lower limit of Bayesian credible interval based on uniform prior (BCI-U)
# U.BCI.U           = upper limit of BCI-U
# CP.BCI.U          = coverage probability of BCI-U
# Length.BCI.U      = length of BCI-U
# AL.BCI.U          = average length of BCI-U  
# RAL.BCI.U         = relative average length of BCI-U  

# L.FGCI          = lower limit of fiducial generalized confidence interval (FGCI)
# U.FGCI          = upper limit of FGCI
# CP.FGCI         = coverage probability of FGCI
# Length.FGCI     = length of FGCI
# AL.FGCI         = average length of FGCI  
# RAL.FGCI        = relative average length of FGCI  

# L.MOVER          = lower limit of method of variance estimates recovery (MOVER)
# U.MOVER          = upper limit of MOVER
# CP.MOVER         = coverage probability of MOVER
# Length.MOVER     = length of MOVER
# AL.MOVER         = average length of MOVER  
# RAL.MOVER        = relative average length of MOVER  


# Function for generating random sample drawn from delta-lognormal distributions with k-th populations
xGen = function(k,nTotal,Ex_LN,cv_LN,deltaTotal){
  sum_nonzero_value2 = rep(0,k)
  mu_hat = rep(0,k)
  sigmaSq_hat= rep(0,k)
  delta_hatnon= rep(0,k)
  size_non = rep(0,k)
  size_zero = rep(0,k)
  xlist = list()
  
  
  for (l in 1:k){
    #print(l)
    while(TRUE){
      x = rzmlnormAlt(nTotal[l], Ex_LN[l], cv_LN[l], deltaTotal[l])
      xlist[l] = list(x)
      
      Temp.nonzero_value = log(x[which(x!=0)])                         
      Temp.size_nonzero =length(Temp.nonzero_value)                          
      if(Temp.size_nonzero < (nTotal[l]-nTotal[l]*deltaTotal[l])){
        next
      }
      nonzero_value = Temp.nonzero_value
      size_nonzero = Temp.size_nonzero
      sum_nonzero_value2[l] = sum(nonzero_value^2)
      mu_hat[l] = mean(nonzero_value)
      sigmaSq_hat[l] = var(nonzero_value)
      
      delta_hatnon[l] = size_nonzero/nTotal[l]
      size_non[l] = size_nonzero
      size_zero[l] = nTotal[l]-size_nonzero
      
      break
    }
  }
  return(list("data" = cbind(size_non, size_zero, mu_hat,sigmaSq_hat, delta_hatnon, sum_nonzero_value2),"xlist"=xlist))
}


##################################################################################
# k = 3 sample cases                                                             #
##################################################################################


#Function for computing SCIs for the difference between the means of delta-lognormal distributions
SCI.meanDLN.k3 = function(M=5000, m=2500, 
                          n1=100, n2=100, n3=200, 
                          sigmaSq1=3, sigmaSq2=5, sigmaSq3=7, 
                          delta1=0.3, delta2=0.5, delta3=0.5, alpha=0.05){
  starttime = proc.time()
  
  nTotal = c(n1,n2,n3)
  sigmaSqTotal = c(sigmaSq1,sigmaSq2,sigmaSq3)
  meanTotal =  c(0,0,0)
  deltaTotal = c(delta1,delta2,delta3)
  size_nonzeroTotal = nTotal*(1-deltaTotal)
  k = length(nTotal)
  
  Ex_LN = exp(meanTotal+(sigmaSqTotal/2))
  cv_LN = sqrt(exp(sigmaSqTotal)-1)
  theta = (1-deltaTotal)*exp(meanTotal+(sigmaSqTotal/2))
  theta12 = theta[1]-theta[2]
  theta13 = theta[1]-theta[3]
  theta23 = theta[2]-theta[3]
  
  #PB
  CI.PB = data.frame()
  D.PB = rep(0,m)
  
  #BCI-M
  CI.BCI.M = data.frame()
  D.BCI.M  = rep(0,m)
  
  #BCI-U
  CI.BCI.U = data.frame()
  D.BCI.U  = rep(0,m)
  
  #FGCI
  CI.FGCI = data.frame()
  D.FGCI = rep(0,m)
  
  #MOVER
  CI.MOVER = data.frame()
  CP.MOVER = rep(0,M)
  
  
  
  
  
  i = 1
  
  while(i <= M){                                                   # begin loop i
    
    
    packData = xGen(k,nTotal,Ex_LN,cv_LN,deltaTotal)
    data  = packData$data
    xlist = packData$xlist
    size_nonzero = data[,1]
    size_zero = data[,2]
    mu_hat = data[,3]
    sigmaSq_hat  = data[,4]
    delta_hatnon = data[,5]
    delta_hat  = 1-delta_hatnon
    sum_nonzero_value2 = data[,6]
    n = nTotal
    
    t = sigmaSq_hat/2
    Bessel1 = 1+((size_nonzero-1)/size_nonzero)*t
    Bessel2 = ((size_nonzero-1)^3/(factorial(2)*size_nonzero^2))*(t^2/(size_nonzero+1))
    Bessel3 = ((size_nonzero-1)^5/(factorial(3)*size_nonzero^3))*(t^3/((size_nonzero+1)*(size_nonzero+3)))
    Bessel4 = ((size_nonzero-1)^7/(factorial(4)*size_nonzero^4))*(t^4/((size_nonzero+1)*(size_nonzero+3)*(size_nonzero+5)))
    Bessel5 = ((size_nonzero-1)^9/(factorial(5)*size_nonzero^5))*(t^5/((size_nonzero+1)*(size_nonzero+3)*(size_nonzero+5)*(size_nonzero+7)))
    Bessel= Bessel1+Bessel2+Bessel3+Bessel4+Bessel5
    
    thetahat = (1-delta_hat)*exp(mu_hat)*Bessel
    thetahat.12 = thetahat[1]-thetahat[2]
    thetahat.13 = thetahat[1]-thetahat[3]
    thetahat.23 = thetahat[2]-thetahat[3]
    
    varhat1  = exp((2*mu_hat)+sigmaSq_hat)
    varhat2  = delta_hat*(1-delta_hat)
    varhat3  = 0.5*(1-delta_hat)*((2*sigmaSq_hat)+sigmaSq_hat^2)
    Var_MeanDLN = varhat1*(varhat2 +varhat3)/n
    
    Var_MeanDLN12 = Var_MeanDLN[1]+Var_MeanDLN[2]
    Var_MeanDLN13 = Var_MeanDLN[1]+Var_MeanDLN[3]
    Var_MeanDLN23 = Var_MeanDLN[2]+Var_MeanDLN[3]
    
    
    ##############################################################################
    #                  Algorithm 1: PB interval                                  #
    ##############################################################################    
    x1 = as.matrix(xlist[[1]])
    x2 = as.matrix(xlist[[2]])
    x3 = as.matrix(xlist[[3]])
    
    a = 1
    
    while(a <= m){
      
      #Bootstrap
      A1 =sample(1:n[1],size=n[1],replace=TRUE)
      X1.BS = x1[A1,]
      nonzero_value1.BS = log(X1.BS[which(X1.BS!=0)])                          #find values is not zero
      size_nonzero1.BS =length(nonzero_value1.BS) 
      size_zero1.BS = n[1]-size_nonzero1.BS
      meanhat1.BS = mean(nonzero_value1.BS)
      sigmaSqhat1.BS = var(nonzero_value1.BS)
      deltahat1.BS = 1-(size_nonzero1.BS/n[1])  
      
      A2 =sample(1:n[2],size=n[2],replace=TRUE)
      X2.BS = x2[A2,]
      nonzero_value2.BS = log(X2.BS[which(X2.BS!=0)])                          #find values is not zero
      size_nonzero2.BS =length(nonzero_value2.BS) 
      size_zero2.BS = n[2]-size_nonzero2.BS
      meanhat2.BS =mean(nonzero_value2.BS)
      sigmaSqhat2.BS = var(nonzero_value2.BS)
      deltahat2.BS = 1-(size_nonzero2.BS/n[2])  
      
      A3 =sample(1:n[3],size=n[3],replace=TRUE)
      X3.BS = x3[A3,]
      nonzero_value3.BS = log(X3.BS[which(X3.BS!=0)])                          #find values is not zero
      size_nonzero3.BS =length(nonzero_value3.BS) 
      size_zero3.BS = n[3]-size_nonzero3.BS
      meanhat3.BS =mean(nonzero_value3.BS)
      sigmaSqhat3.BS = var(nonzero_value3.BS)
      deltahat3.BS = 1-(size_nonzero3.BS/n[3])  
      
      t1 = sigmaSqhat1.BS/2
      Bessel1_1.BS = 1+((size_nonzero1.BS-1)/size_nonzero1.BS)*t1
      Bessel1_2.BS = ((size_nonzero1.BS-1)^3/(factorial(2)*size_nonzero1.BS^2))*(t1^2/(size_nonzero1.BS+1))
      Bessel1_3.BS = ((size_nonzero1.BS-1)^5/(factorial(3)*size_nonzero1.BS^3))*(t1^3/((size_nonzero1.BS+1)*(size_nonzero1.BS+3)))
      Bessel1_4.BS = ((size_nonzero1.BS-1)^7/(factorial(4)*size_nonzero1.BS^4))*(t1^4/((size_nonzero1.BS+1)*(size_nonzero1.BS+3)*(size_nonzero1.BS+5)))
      Bessel1_5.BS = ((size_nonzero1.BS-1)^9/(factorial(5)*size_nonzero1.BS^5))*(t1^5/((size_nonzero1.BS+1)*(size_nonzero1.BS+3)*(size_nonzero1.BS+5)*(size_nonzero1.BS+7)))
      Bessel1.BS = Bessel1_1.BS+Bessel1_2.BS+Bessel1_3.BS+Bessel1_4.BS+Bessel1_5.BS
      thetahat1.BS = (1-deltahat1.BS)*exp(0)*Bessel1.BS
      
      t2 = sigmaSqhat2.BS/2
      Bessel2_1.BS = 1+((size_nonzero2.BS-1)/size_nonzero2.BS)*t2
      Bessel2_2.BS = ((size_nonzero2.BS-1)^3/(factorial(2)*size_nonzero2.BS^2))*(t2^2/(size_nonzero2.BS+1))
      Bessel2_3.BS = ((size_nonzero2.BS-1)^5/(factorial(3)*size_nonzero2.BS^3))*(t2^3/((size_nonzero2.BS+1)*(size_nonzero2.BS+3)))
      Bessel2_4.BS = ((size_nonzero2.BS-1)^7/(factorial(4)*size_nonzero2.BS^4))*(t2^4/((size_nonzero2.BS+1)*(size_nonzero2.BS+3)*(size_nonzero2.BS+5)))
      Bessel2_5.BS = ((size_nonzero2.BS-1)^9/(factorial(5)*size_nonzero2.BS^5))*(t2^5/((size_nonzero2.BS+1)*(size_nonzero2.BS+3)*(size_nonzero2.BS+5)*(size_nonzero2.BS+7)))
      Bessel2.BS = Bessel2_1.BS+Bessel2_2.BS+Bessel2_3.BS+Bessel2_4.BS+Bessel2_5.BS
      thetahat2.BS = (1-deltahat2.BS)*exp(0)*Bessel2.BS
      
      t3 = sigmaSqhat3.BS/2
      Bessel3_1.BS = 1+((size_nonzero3.BS-1)/size_nonzero3.BS)*t3
      Bessel3_2.BS = ((size_nonzero3.BS-1)^3/(factorial(2)*size_nonzero3.BS^2))*(t3^2/(size_nonzero3.BS+1))
      Bessel3_3.BS = ((size_nonzero3.BS-1)^5/(factorial(3)*size_nonzero3.BS^3))*(t3^3/((size_nonzero3.BS+1)*(size_nonzero3.BS+3)))
      Bessel3_4.BS = ((size_nonzero3.BS-1)^7/(factorial(4)*size_nonzero3.BS^4))*(t3^4/((size_nonzero3.BS+1)*(size_nonzero3.BS+3)*(size_nonzero3.BS+5)))
      Bessel3_5.BS = ((size_nonzero3.BS-1)^9/(factorial(5)*size_nonzero3.BS^5))*(t3^5/((size_nonzero3.BS+1)*(size_nonzero3.BS+3)*(size_nonzero3.BS+5)*(size_nonzero3.BS+7)))
      Bessel3.BS= Bessel3_1.BS+Bessel3_2.BS+Bessel3_3.BS+Bessel3_4.BS+Bessel3_5.BS
      thetahat3.BS = (1-deltahat3.BS)*exp(0)*Bessel3.BS
      
      #Parametric boostrap
      meanhat1.PB =  (rnorm(1)*sqrt(sigmaSqhat1.BS/size_nonzero1.BS))
      meanhat2.PB =  (rnorm(1)*sqrt(sigmaSqhat2.BS/size_nonzero2.BS))
      meanhat3.PB =  (rnorm(1)*sqrt(sigmaSqhat3.BS/size_nonzero3.BS))
      
      sigmaSqhat1.PB = sigmaSqhat1.BS*rchisq(1,size_nonzero1.BS-1, ncp = 0)/(size_nonzero1.BS-1)
      sigmaSqhat2.PB = sigmaSqhat2.BS*rchisq(1,size_nonzero2.BS-1, ncp = 0)/(size_nonzero2.BS-1)
      sigmaSqhat3.PB = sigmaSqhat3.BS*rchisq(1,size_nonzero3.BS-1, ncp = 0)/(size_nonzero3.BS-1)
      
      deltahatnon1.PB = rbeta(1, size_nonzero1.BS+0.5, size_zero1.BS+0.5)
      deltahatnon2.PB = rbeta(1, size_nonzero2.BS+0.5, size_zero2.BS+0.5)
      deltahatnon3.PB = rbeta(1, size_nonzero3.BS+0.5, size_zero3.BS+0.5)
      
      size_nonzero1.PB = n[1]*deltahatnon1.PB
      size_nonzero2.PB = n[2]*deltahatnon2.PB
      size_nonzero3.PB = n[3]*deltahatnon3.PB
      
      varhat1_1.PB  = exp((2*meanhat1.PB)+sigmaSqhat1.PB)
      varhat1_2.PB = deltahatnon1.PB*(1-deltahatnon1.PB)
      varhat1_3.PB = 0.5*deltahatnon1.PB*((2*sigmaSqhat1.PB)+sigmaSqhat1.PB^2)
      Var_MeanDLN1.PB = varhat1_1.PB*(varhat1_2.PB +varhat1_3.PB)/n[1]
      
      varhat2_1.PB  = exp((2*meanhat2.PB)+sigmaSqhat2.PB)
      varhat2_2.PB = deltahatnon2.PB*(1-deltahatnon2.PB)
      varhat2_3.PB = 0.5*deltahatnon2.PB*((2*sigmaSqhat2.PB)+sigmaSqhat2.PB^2)
      Var_MeanDLN2.PB = varhat2_1.PB*(varhat2_2.PB +varhat2_3.PB)/n[2]
      
      varhat3_1.PB  = exp((2*meanhat3.PB)+sigmaSqhat3.PB)
      varhat3_2.PB = deltahatnon3.PB*(1-deltahatnon3.PB)
      varhat3_3.PB = 0.5*deltahatnon3.PB*((2*sigmaSqhat3.PB)+sigmaSqhat3.PB^2)
      Var_MeanDLN3.PB = varhat3_1.PB*(varhat3_2.PB +varhat3_3.PB)/n[3]
      
      V12.PB = Var_MeanDLN1.PB + Var_MeanDLN2.PB
      V13.PB = Var_MeanDLN1.PB + Var_MeanDLN3.PB
      V23.PB = Var_MeanDLN2.PB + Var_MeanDLN3.PB
      
      t1 = sigmaSqhat1.PB/2
      Bessel1_1.PB = 1+((size_nonzero1.PB-1)/size_nonzero1.BS)*t1
      Bessel1_2.PB = ((size_nonzero1.PB-1)^3/(factorial(2)*size_nonzero1.PB^2))*(t1^2/(size_nonzero1.PB+1))
      Bessel1_3.PB=  ((size_nonzero1.PB-1)^5/(factorial(3)*size_nonzero1.PB^3))*(t1^3/((size_nonzero1.PB+1)*(size_nonzero1.PB+3)))
      Bessel1_4.PB = ((size_nonzero1.PB-1)^7/(factorial(4)*size_nonzero1.PB^4))*(t1^4/((size_nonzero1.PB+1)*(size_nonzero1.PB+3)*(size_nonzero1.PB+5)))
      Bessel1_5.PB = ((size_nonzero1.PB-1)^9/(factorial(5)*size_nonzero1.PB^5))*(t1^5/((size_nonzero1.PB+1)*(size_nonzero1.PB+3)*(size_nonzero1.PB+5)*(size_nonzero1.PB+7)))
      Bessel1.PB = Bessel1_1.PB+Bessel1_2.PB+Bessel1_3.PB+Bessel1_4.PB+Bessel1_5.PB
      thetahat1.PB = deltahatnon1.PB*exp(meanhat1.PB)*Bessel1.PB
      
      t2 = sigmaSqhat2.PB/2
      Bessel2_1.PB = 1+((size_nonzero2.PB-1)/size_nonzero2.PB)*t2
      Bessel2_2.PB = ((size_nonzero2.PB-1)^3/(factorial(2)*size_nonzero2.PB^2))*(t2^2/(size_nonzero2.PB+1))
      Bessel2_3.PB = ((size_nonzero2.PB-1)^5/(factorial(3)*size_nonzero2.PB^3))*(t2^3/((size_nonzero2.PB+1)*(size_nonzero2.PB+3)))
      Bessel2_4.PB = ((size_nonzero2.PB-1)^7/(factorial(4)*size_nonzero2.PB^4))*(t2^4/((size_nonzero2.PB+1)*(size_nonzero2.PB+3)*(size_nonzero2.PB+5)))
      Bessel2_5.PB = ((size_nonzero2.PB-1)^9/(factorial(5)*size_nonzero2.PB^5))*(t2^5/((size_nonzero2.PB+1)*(size_nonzero2.PB+3)*(size_nonzero2.PB+5)*(size_nonzero2.PB+7)))
      Bessel2.PB= Bessel2_1.PB+Bessel2_2.PB+Bessel2_3.PB+Bessel2_4.PB+Bessel2_5.PB
      thetahat2.PB = deltahatnon2.PB*exp(meanhat2.PB)*Bessel2.PB
      
      t3 = sigmaSqhat3.PB/2
      Bessel3_1.PB = 1+((size_nonzero3.PB-1)/size_nonzero3.PB)*t3
      Bessel3_2.PB = ((size_nonzero3.PB-1)^3/(factorial(2)*size_nonzero3.PB^2))*(t3^2/(size_nonzero3.PB+1))
      Bessel3_3.PB = ((size_nonzero3.PB-1)^5/(factorial(3)*size_nonzero3.PB^3))*(t3^3/((size_nonzero3.PB+1)*(size_nonzero3.PB+3)))
      Bessel3_4.PB = ((size_nonzero3.PB-1)^7/(factorial(4)*size_nonzero3.PB^4))*(t3^4/((size_nonzero3.PB+1)*(size_nonzero3.PB+3)*(size_nonzero3.PB+5)))
      Bessel3_5.PB = ((size_nonzero3.PB-1)^9/(factorial(5)*size_nonzero3.PB^5))*(t3^5/((size_nonzero3.PB+1)*(size_nonzero3.PB+3)*(size_nonzero3.PB+5)*(size_nonzero3.PB+7)))
      Bessel3.PB= Bessel3_1.PB+Bessel3_2.PB+Bessel3_3.PB+Bessel3_4.PB+Bessel3_5.PB
      thetahat3.PB = deltahatnon3.PB*exp(meanhat3.PB)*Bessel3.PB
      
      D12.PB  = abs(((thetahat1.PB-thetahat2.PB)-(thetahat1.BS-thetahat2.BS))/sqrt(V12.PB))
      D13.PB  = abs(((thetahat1.PB-thetahat3.PB)-(thetahat1.BS-thetahat3.BS))/sqrt(V13.PB))
      D23.PB  = abs(((thetahat2.PB-thetahat3.PB)-(thetahat2.BS-thetahat3.BS))/sqrt(V23.PB))
      Temp.D.PB =  max(D12.PB,D13.PB,D23.PB)
      if(is.na(Temp.D.PB)){next}
      D.PB[a] = Temp.D.PB
      a=a+1
      
      
    }
    
    
    
    
    q.PB =   quantile(D.PB,0.95,type=8)
    L.PB12 = thetahat.12-(q.PB*(sqrt(Var_MeanDLN12)))                       
    U.PB12 = thetahat.12+(q.PB*(sqrt(Var_MeanDLN12))) 
    CI.PB12 = data.frame(i,"CI.PB12",L.PB12,U.PB12,theta12)
    names(CI.PB12) = c("rep","CI","lower","upper","theta")
    CI.PB = rbind(CI.PB,CI.PB12)
    
    L.PB13 = thetahat.13-(q.PB*(sqrt(Var_MeanDLN13)))                         
    U.PB13 = thetahat.13+(q.PB*(sqrt(Var_MeanDLN13)))   
    CI.PB13 = data.frame(i,"CI.PB13",L.PB13,U.PB13,theta13)
    names(CI.PB13) = c("rep","CI","lower","upper","theta")
    CI.PB = rbind(CI.PB,CI.PB13)
    
    L.PB23 = thetahat.23-(q.PB*(sqrt(Var_MeanDLN23)))                         
    U.PB23 = thetahat.23+(q.PB*(sqrt(Var_MeanDLN23))) 
    CI.PB23 = data.frame(i,"CI.PB23",L.PB23,U.PB23,theta23)
    names(CI.PB23) = c("rep","CI","lower","upper","theta")
    CI.PB = rbind(CI.PB,CI.PB23)
    
    
    #####################################################################
    #                     Algorithm 2: FGCI                             #
    #####################################################################
    w = 1
    while(w <= m){
      
      U2_1 = rchisq(1,size_nonzero[1]-1)/(size_nonzero[1]-1)
      U2_2 = rchisq(1,size_nonzero[2]-1)/(size_nonzero[2]-1)
      U2_3 = rchisq(1,size_nonzero[3]-1)/(size_nonzero[3]-1)
      
      mu_FGPQ1 = mu_hat[1] - ((rnorm(1)/sqrt(U2_1))*sqrt(sigmaSq_hat[1]/size_nonzero[1]))
      mu_FGPQ2 = mu_hat[2] - ((rnorm(1)/sqrt(U2_2))*sqrt(sigmaSq_hat[2]/size_nonzero[2]))
      mu_FGPQ3 = mu_hat[3] - ((rnorm(1)/sqrt(U2_3))*sqrt(sigmaSq_hat[3]/size_nonzero[3]))
      mu_FGPQ = c(mu_FGPQ1, mu_FGPQ2, mu_FGPQ3)
      
      sigmaSq_FGPQ1 = sigmaSq_hat[1]/U2_1
      sigmaSq_FGPQ2 = sigmaSq_hat[2]/U2_2
      sigmaSq_FGPQ3 = sigmaSq_hat[3]/U2_3
      sigmaSq_FGPQ = c(sigmaSq_FGPQ1, sigmaSq_FGPQ2, sigmaSq_FGPQ3)
      
      deltanon_FGPQ1 = rbeta(1,size_nonzero[1]+0.5, size_zero[1]+0.5)
      deltanon_FGPQ2 = rbeta(1,size_nonzero[2]+0.5, size_zero[2]+0.5)
      deltanon_FGPQ3 = rbeta(1,size_nonzero[3]+0.5, size_zero[3]+0.5)
      deltanon_FGPQ = c(deltanon_FGPQ1, deltanon_FGPQ2, deltanon_FGPQ3)
      
      MeanDLN_FGPQ_i  = deltanon_FGPQ*exp(mu_FGPQ+(sigmaSq_FGPQ/2))
      MeanDLN_FGPQ12 = MeanDLN_FGPQ_i[1]-MeanDLN_FGPQ_i[2]
      MeanDLN_FGPQ13 = MeanDLN_FGPQ_i[1]-MeanDLN_FGPQ_i[3]
      MeanDLN_FGPQ23 = MeanDLN_FGPQ_i[2]-MeanDLN_FGPQ_i[3]
      
      
      D12.FGCI = abs((thetahat.12-MeanDLN_FGPQ12)/sqrt(Var_MeanDLN12))
      D13.FGCI = abs((thetahat.13-MeanDLN_FGPQ13)/sqrt(Var_MeanDLN13))
      D23.FGCI = abs((thetahat.23-MeanDLN_FGPQ23)/sqrt(Var_MeanDLN23))
      
      D.FGCI[w] = max(D12.FGCI,D13.FGCI,D23.FGCI)
      w=w+1
    }
    
    q.FGCI    = quantile(D.FGCI,0.95,type=8)
    L.FGCI12  = thetahat.12-(q.FGCI*(sqrt(Var_MeanDLN12)))                         
    U.FGCI12  = thetahat.12+(q.FGCI*(sqrt(Var_MeanDLN12))) 
    CI.FGCI12 = data.frame(i,"CI.FGCI12",L.FGCI12,U.FGCI12,theta12)
    names(CI.FGCI12) = c("rep","CI","lower","upper","theta")
    CI.FGCI = rbind(CI.FGCI,CI.FGCI12)
    
    L.FGCI13   = thetahat.13-(q.FGCI*(sqrt(Var_MeanDLN13)))                         
    U.FGCI13   = thetahat.13+(q.FGCI*(sqrt(Var_MeanDLN13)))
    CI.FGCI13 = data.frame(i,"CI.FGCI13",L.FGCI13,U.FGCI13,theta13)
    names(CI.FGCI13) = c("rep","CI","lower","upper","theta")
    CI.FGCI = rbind(CI.FGCI,CI.FGCI13)                    
    
    L.FGCI23   = thetahat.23-(q.FGCI*(sqrt(Var_MeanDLN23)))                         
    U.FGCI23   = thetahat.23+(q.FGCI*(sqrt(Var_MeanDLN23)))
    CI.FGCI23 = data.frame(i,"CI.FGCI23",L.FGCI23,U.FGCI23,theta23)
    names(CI.FGCI23) = c("rep","CI","lower","upper","theta")
    CI.FGCI = rbind(CI.FGCI,CI.FGCI23)                  
    
    
    ##############################################################################
    #                          Algorithm 3:  MOVER                               #
    ##############################################################################
    #CI for delta 
    z =  qnorm(1-(alpha/2))
    L_deltanon.vst = (sin(asin(sqrt(1-delta_hat))-(z/(2*sqrt(n)))))^2
    U_deltanon.vst = (sin(asin(sqrt(1-delta_hat))+(z/(2*sqrt(n)))))^2
    l1_vst = log(L_deltanon.vst) 
    u1_vst = log(U_deltanon.vst)
    
    #CI for sigmaSq
    df = size_nonzero-1
    locate_L = qchisq(alpha/2,df) 
    locate_U = qchisq(1-(alpha/2),df) 
    
    #MOVER CI for  mu+sigmaSq/2
    sd_mu = qnorm(1-(alpha/2))*sqrt(sigmaSq_hat/size_nonzero)
    sd_sigmaSq_L = (sigmaSq_hat/2)*(1-((size_nonzero-1)/(locate_U)))
    sd_sigmaSq_U = (sigmaSq_hat/2)*(((size_nonzero-1)/(locate_L))-1)
    L_the2_3= (mu_hat+sigmaSq_hat/2)-sqrt(sd_mu^2 + sd_sigmaSq_L^2)
    U_the2_3= (mu_hat+sigmaSq_hat/2)+sqrt(sd_mu^2 + sd_sigmaSq_U^2)
    
    #MOVER CI for  (1-delta_hat)exp(mu+sigmaSq/2)
    l.MOVER = exp((log(1-delta_hat)+(mu_hat+sigmaSq_hat/2))-sqrt((log(1-delta_hat)-l1_vst)^2+((mu_hat+sigmaSq_hat/2)-L_the2_3)^2))
    u.MOVER = exp((log(1-delta_hat)+(mu_hat+sigmaSq_hat/2))+sqrt((u1_vst-log(1-delta_hat))^2+(U_the2_3-(mu_hat+sigmaSq_hat/2))^2))
    
    #SCIs for the difference between the means of delta-lognormal distributions
    L.MOVER12 = (thetahat.12)-sqrt(((thetahat[1]-l.MOVER[1])^2)+((u.MOVER[2]-thetahat[2])^2))
    U.MOVER12 = (thetahat.12)+sqrt(((u.MOVER[1]-thetahat[1])^2)+((thetahat[2]-l.MOVER[2])^2))
    CI.MOVER12 = data.frame(i,"CI.MOVER12",L.MOVER12,U.MOVER12,theta12)
    names(CI.MOVER12) = c("rep","CI","lower","upper","theta")
    CI.MOVER = rbind(CI.MOVER,CI.MOVER12)                           
    
    L.MOVER13 = (thetahat.13)-sqrt(((thetahat[1]-l.MOVER[1])^2)+((u.MOVER[3]-thetahat[3])^2))
    U.MOVER13 = (thetahat.13)+sqrt(((u.MOVER[1]-thetahat[1])^2)+((thetahat[3]-l.MOVER[3])^2))
    CI.MOVER13 = data.frame(i,"CI.MOVER13",L.MOVER13,U.MOVER13,theta13)
    names(CI.MOVER13) = c("rep","CI","lower","upper","theta")
    CI.MOVER = rbind(CI.MOVER,CI.MOVER13)                                   
    
    L.MOVER23 = (thetahat.23)-sqrt(((thetahat[2]-l.MOVER[2])^2)+((u.MOVER[3]-thetahat[3])^2))
    U.MOVER23 = (thetahat.23)+sqrt(((u.MOVER[2]-thetahat[2])^2)+((thetahat[3]-l.MOVER[3])^2))  
    CI.MOVER23 = data.frame(i,"CI.MOVER23",L.MOVER23,U.MOVER23,theta23)
    names(CI.MOVER23) = c("rep","CI","lower","upper","theta") 
    
    
    ##############################################################################
    #                 Algorithm 4: BCI-M and BCI-U                               #
    ##############################################################################   
    
    ############################### BCI-M ####################################### 
    r = 1
    while(r <= m ){
      
      v = size_nonzero-1
      scal_sigma = (sum_nonzero_value2-(size_nonzero*mu_hat^2))/(size_nonzero*(size_nonzero-1))
      post_sigmaSq.NIC = rinvchisq(k, v, sigmaSq_hat)
      post_mu.NIC = rst(k, mu_hat, sqrt(scal_sigma),v)
      post_deltanon.NIC  = rbeta(k,size_nonzero+1,size_zero+1)   
      post_meanDLN.NIC_i  = post_deltanon.NIC*exp(post_mu.NIC+(post_sigmaSq.NIC/2)) 
      post_meanDLN.NIC12 = post_meanDLN.NIC_i[1]-post_meanDLN.NIC_i[2]
      post_meanDLN.NIC13 = post_meanDLN.NIC_i[1]-post_meanDLN.NIC_i[3]
      post_meanDLN.NIC23 = post_meanDLN.NIC_i[2]-post_meanDLN.NIC_i[3]
      
      D12.BCI.M = abs(thetahat.12 - post_meanDLN.NIC12)
      D13.BCI.M = abs(thetahat.13 - post_meanDLN.NIC13)
      D23.BCI.M = abs(thetahat.23 - post_meanDLN.NIC23)
      
      D.BCI.M[r] = max(D12.BCI.M,D13.BCI.M,D23.BCI.M)- min(D12.BCI.M,D13.BCI.M,D23.BCI.M)
      r=r+1
      
    }
    
    q.BCI.M    = quantile(D.BCI.M,0.95,type=8)
    L.BCI.M12  = thetahat.12 - q.BCI.M                     
    U.BCI.M12  = thetahat.12 + q.BCI.M
    CI.BCI.M12 = data.frame(i,"CI.BCI.M12",L.BCI.M12,U.BCI.M12,theta12)
    names(CI.BCI.M12) = c("rep","CI","lower","upper","theta")
    CI.BCI.M = rbind(CI.BCI.M,CI.BCI.M12) 
    
    L.BCI.M13  = thetahat.13 - q.BCI.M                
    U.BCI.M13  = thetahat.13 + q.BCI.M
    CI.BCI.M13 = data.frame(i,"CI.BCI.M13",L.BCI.M13,U.BCI.M13,theta13)
    names(CI.BCI.M13) = c("rep","CI","lower","upper","theta")
    CI.BCI.M = rbind(CI.BCI.M,CI.BCI.M13) 
    
    L.BCI.M23  = thetahat.23 - q.BCI.M                         
    U.BCI.M23  = thetahat.23 + q.BCI.M
    CI.BCI.M23 = data.frame(i,"CI.BCI.M23",L.BCI.M23,U.BCI.M23,theta23)
    names(CI.BCI.M23) = c("rep","CI","lower","upper","theta")
    CI.BCI.M = rbind(CI.BCI.M,CI.BCI.M23)                                    
    
    ############################### BCI-U ####################################### 
    s = 1
    while(s <= m){ 
      
      v = size_nonzero-1
      sigg = (size_nonzero*sigmaSq_hat)/(size_nonzero+2)
      post_sigmaSq.U = rnorm(k, sigg, sqrt(2*sigg^2/(size_nonzero+2)))
      post_mu.U = rnorm(k, mu_hat, sqrt(sigmaSq_hat/size_nonzero))
      post_deltanon.U  = rbeta(k,size_nonzero+1,size_zero+1)   
      post_meanDLN.U_i = post_deltanon.U*exp(post_mu.U+(post_sigmaSq.U/2)) 
      
      post_meanDLN.U12 = post_meanDLN.U_i[1]-post_meanDLN.U_i[2]
      post_meanDLN.U13 = post_meanDLN.U_i[1]-post_meanDLN.U_i[3]
      post_meanDLN.U23 = post_meanDLN.U_i[2]-post_meanDLN.U_i[3]
      
      D12.BCI.U = abs(thetahat.12 - post_meanDLN.U12)
      D13.BCI.U = abs(thetahat.13 - post_meanDLN.U13)
      D23.BCI.U = abs(thetahat.23 - post_meanDLN.U23)
      
      D.BCI.U[s] = max(D12.BCI.U, D13.BCI.U, D23.BCI.U)- min(D12.BCI.U, D13.BCI.U, D23.BCI.U)
      s=s+1
      
    }
    
    q.BCI.U   = quantile(D.BCI.U, 0.95, type=8)
    L.BCI.U12  = thetahat.12 - q.BCI.U                    
    U.BCI.U12  = thetahat.12 + q.BCI.U
    CI.BCI.U12 = data.frame(i,"CI.BCI.U12",L.BCI.U12,U.BCI.U12,theta12)
    names(CI.BCI.U12) = c("rep","CI","lower","upper","theta")
    CI.BCI.U = rbind(CI.BCI.U,CI.BCI.U12) 
    
    L.BCI.U13  = thetahat.13 - q.BCI.U                
    U.BCI.U13  = thetahat.13 + q.BCI.U
    CI.BCI.U13 = data.frame(i,"CI.BCI.U13",L.BCI.U13,U.BCI.U13,theta13)
    names(CI.BCI.U13) = c("rep","CI","lower","upper","theta")
    CI.BCI.U = rbind(CI.BCI.U,CI.BCI.U13)
    
    L.BCI.U23  = thetahat.23 - q.BCI.U                         
    U.BCI.U23  = thetahat.23 + q.BCI.U
    CI.BCI.U23 = data.frame(i,"CI.BCI.U23",L.BCI.U23,U.BCI.U23,theta23)
    names(CI.BCI.U23) = c("rep","CI","lower","upper","theta")
    CI.BCI.U = rbind(CI.BCI.U,CI.BCI.U23)
    
    #Check point loops
    i=i+1
    if(i%%1000==0){
      print(i)
    }
    
  }                                                                                                   #end loop i
  
  CI.MOVER['CP.LE'] = 0
  CI.MOVER['CP'] = 0
  CI.MOVER['CP.UE'] = 0
  CI.MOVER[which(CI.MOVER["lower"]<CI.MOVER["theta"] & CI.MOVER["upper"]>CI.MOVER["theta"]),"CP"]=1
  CI.MOVER[which(CI.MOVER["lower"]>CI.MOVER["theta"]),"CP.LE"]=1
  CI.MOVER[which(CI.MOVER["upper"]<CI.MOVER["theta"]),"CP.UE"]=1
  CI.MOVER["Length"] = CI.MOVER["upper"] - CI.MOVER["lower"]
  ACI.MOVER = colMeans(CI.MOVER[,c("CP.LE","CP","CP.UE","Length")])
  ACP.MOVER = as.numeric(ACI.MOVER["CP"])*100
  ACP.LE.MOVER = as.numeric(ACI.MOVER["CP.LE"])*100
  ACP.UE.MOVER = as.numeric(ACI.MOVER["CP.UE"])*100
  Ex.length.MOVER = as.numeric(ACI.MOVER["Length"])
  
  CI.PB['CP.LE'] = 0
  CI.PB['CP'] = 0
  CI.PB['CP.UE'] = 0
  CI.PB[which(CI.PB["lower"]<CI.PB["theta"] & CI.PB["upper"]>CI.PB["theta"]),"CP"]=1
  CI.PB[which(CI.PB["lower"]>CI.PB["theta"]),"CP.LE"]=1
  CI.PB[which(CI.PB["upper"]<CI.PB["theta"]),"CP.UE"]=1
  CI.PB["Length"] = CI.PB["upper"] - CI.PB["lower"]
  ACI.PB = colMeans(CI.PB[,c("CP.LE","CP","CP.UE","Length")])
  ACP.PB = as.numeric(ACI.PB["CP"])*100
  ACP.LE.PB = as.numeric(ACI.PB["CP.LE"])*100
  ACP.UE.PB = as.numeric(ACI.PB["CP.UE"])*100
  Ex.length.PB = as.numeric(ACI.PB["Length"])
  RAL.PB  = Ex.length.PB/Ex.length.MOVER
  
  
  CI.BCI.M['CP.LE'] = 0
  CI.BCI.M['CP'] = 0
  CI.BCI.M['CP.UE'] = 0
  CI.BCI.M[which(CI.BCI.M["lower"]<CI.BCI.M["theta"] & CI.BCI.M["upper"]>CI.BCI.M["theta"]),"CP"]=1
  CI.BCI.M[which(CI.BCI.M["lower"]>CI.BCI.M["theta"]),"CP.LE"]=1
  CI.BCI.M[which(CI.BCI.M["upper"]<CI.BCI.M["theta"]),"CP.UE"]=1
  CI.BCI.M["Length"] = CI.BCI.M["upper"] - CI.BCI.M["lower"]
  ACI.BCI.M = colMeans(CI.BCI.M[,c("CP.LE","CP","CP.UE","Length")])
  ACP.BCI.M = as.numeric(ACI.BCI.M["CP"])*100
  ACP.LE.BCI.M = as.numeric(ACI.BCI.M["CP.LE"])*100
  ACP.UE.BCI.M = as.numeric(ACI.BCI.M["CP.UE"])*100
  Ex.length.BCI.M = as.numeric(ACI.BCI.M["Length"])	                          
  RAL.BCI.M  = Ex.length.BCI.M/Ex.length.MOVER
  
  CI.BCI.U['CP.LE'] = 0
  CI.BCI.U['CP'] = 0
  CI.BCI.U['CP.UE'] = 0
  CI.BCI.U[which(CI.BCI.U["lower"]<CI.BCI.U["theta"] & CI.BCI.U["upper"]>CI.BCI.U["theta"]),"CP"]=1
  CI.BCI.U[which(CI.BCI.U["lower"]>CI.BCI.U["theta"]),"CP.LE"]=1
  CI.BCI.U[which(CI.BCI.U["upper"]<CI.BCI.U["theta"]),"CP.UE"]=1
  CI.BCI.U["Length"] = CI.BCI.U["upper"] - CI.BCI.U["lower"]
  ACI.BCI.U = colMeans(CI.BCI.U[,c("CP.LE","CP","CP.UE","Length")])
  ACP.BCI.U = as.numeric(ACI.BCI.U["CP"])*100
  ACP.LE.BCI.U = as.numeric(ACI.BCI.U["CP.LE"])*100
  ACP.UE.BCI.U = as.numeric(ACI.BCI.U["CP.UE"])*100
  Ex.length.BCI.U = as.numeric(ACI.BCI.U["Length"])	                          
  RAL.BCI.U  = Ex.length.BCI.U/Ex.length.MOVER
  
  CI.FGCI['CP.LE'] = 0
  CI.FGCI['CP'] = 0
  CI.FGCI['CP.UE'] = 0
  CI.FGCI[which(CI.FGCI["lower"]<CI.FGCI["theta"] & CI.FGCI["upper"]>CI.FGCI["theta"]),"CP"]=1
  CI.FGCI[which(CI.FGCI["lower"]>CI.FGCI["theta"]),"CP.LE"]=1
  CI.FGCI[which(CI.FGCI["upper"]<CI.FGCI["theta"]),"CP.UE"]=1
  CI.FGCI["Length"] = CI.FGCI["upper"] - CI.FGCI["lower"]
  ACI.FGCI = colMeans(CI.FGCI[,c("CP.LE","CP","CP.UE","Length")])
  ACP.FGCI = as.numeric(ACI.FGCI["CP"])*100
  ACP.LE.FGCI = as.numeric(ACI.FGCI["CP.LE"])*100
  ACP.UE.FGCI = as.numeric(ACI.FGCI["CP.UE"])*100
  Ex.length.FGCI = as.numeric(ACI.FGCI["Length"])	                          
  RAL.FGCI  = Ex.length.FGCI/Ex.length.MOVER
  
  
  elapseTime = proc.time()-starttime                                   
  
  cat("M=",M,"m=",m, "mean=",meanTotal,"k=",k, "nTotal=",nTotal,"\n")
  cat("sigmaSqTotal=", sigmaSqTotal,"deltaTotal=",deltaTotal,"theta=",theta,"\n")   
  
  cat( "LE|PB =",ACP.LE.PB,"CP|PB =", ACP.PB,"UE|PB =",ACP.UE.PB, "RAL|PB =", RAL.PB,"\n")
  cat( "LE|BCI.M =",ACP.LE.BCI.M,"CP|BCI.M =", ACP.BCI.M,"UE|BCI.M =",ACP.UE.BCI.M, "RAL|BCI.M =", RAL.BCI.M,"\n")
  cat( "LE|BCI.U =",ACP.LE.BCI.U,"CP|BCI.U =", ACP.BCI.U,"UE|BCI.U =",ACP.UE.BCI.U, "RAL|BCI.U =", RAL.BCI.U,"\n")
  cat( "LE|FGCI =",ACP.LE.FGCI,"CP|FGCI =", ACP.FGCI,"UE|FGCI =", ACP.UE.FGCI, "RAL|FGCI =", RAL.FGCI,"\n")
  cat("LE|MOVER =", ACP.LE.MOVER,"CP|MOVER=", ACP.MOVER,"UE|MOVER =", ACP.UE.MOVER)
  
  
}


##################################################################################
# k = 5 sample cases                                                             #
##################################################################################


SCI.meanDLN.k5 = function(M=5000, m=2500, 
                          n1=100,n2=100,n3=200,n4=200,n5=300, 
                          sigmaSq1=3,sigmaSq2=3,sigmaSq3=5,sigmaSq4=7,sigmaSq5=10, 
                          delta1=0.3,delta2=0.5,delta3=0.5,delta4=0.7,delta5=0.7, alpha=0.05){
  starttime = proc.time()
  
  nTotal = c(n1,n2,n3,n4,n5)
  sigmaSqTotal = c(sigmaSq1,sigmaSq2,sigmaSq3,sigmaSq4,sigmaSq5)
  meanTotal =  c(0,0,0,0,0)
  deltaTotal = c(delta1,delta2,delta3,delta4,delta5)
  size_nonzeroTotal = nTotal*(1-deltaTotal)
  k = length(nTotal)
  
  Ex_LN = exp(meanTotal+(sigmaSqTotal/2))
  cv_LN = sqrt(exp(sigmaSqTotal)-1)
  theta = (1-deltaTotal)*exp(meanTotal+(sigmaSqTotal/2))
  theta12 = theta[1]-theta[2]
  theta13 = theta[1]-theta[3]
  theta14 = theta[1]-theta[4]
  theta15 = theta[1]-theta[5]
  theta23 = theta[2]-theta[3]
  theta24 = theta[2]-theta[4]
  theta25 = theta[2]-theta[5]
  theta34 = theta[3]-theta[4]
  theta35 = theta[3]-theta[5]
  theta45 = theta[4]-theta[5]
  
  #PB
  CI.PB = data.frame()
  D.PB = rep(0,m)
  
  #BCI-M
  CI.BCI.M = data.frame()
  D.BCI.M  = rep(0,m)
  
  #BCI-U
  CI.BCI.U = data.frame()
  D.BCI.U  = rep(0,m)
  
  #FGCI
  CI.FGCI = data.frame()
  D.FGCI = rep(0,m)
  
  #MOVER
  CI.MOVER = data.frame()
  CP.MOVER = rep(0,M)
  
  i = 1
  
  while(i <= M){                                                   # begin loop i
    
    
    packData = xGen(k,nTotal,Ex_LN,cv_LN,deltaTotal)
    data  = packData$data
    xlist = packData$xlist
    size_nonzero = data[,1]
    size_zero = data[,2]
    mu_hat = data[,3]
    sigmaSq_hat  = data[,4]
    delta_hatnon = data[,5]
    delta_hat  = 1-delta_hatnon
    sum_nonzero_value2 = data[,6]
    n = nTotal
    
    t = sigmaSq_hat/2
    Bessel1 = 1+((size_nonzero-1)/size_nonzero)*t
    Bessel2 = ((size_nonzero-1)^3/(factorial(2)*size_nonzero^2))*(t^2/(size_nonzero+1))
    Bessel3 = ((size_nonzero-1)^5/(factorial(3)*size_nonzero^3))*(t^3/((size_nonzero+1)*(size_nonzero+3)))
    Bessel4 = ((size_nonzero-1)^7/(factorial(4)*size_nonzero^4))*(t^4/((size_nonzero+1)*(size_nonzero+3)*(size_nonzero+5)))
    Bessel5 = ((size_nonzero-1)^9/(factorial(5)*size_nonzero^5))*(t^5/((size_nonzero+1)*(size_nonzero+3)*(size_nonzero+5)*(size_nonzero+7)))
    Bessel= Bessel1+Bessel2+Bessel3+Bessel4+Bessel5
    
    thetahat = (1-delta_hat)*exp(mu_hat)*Bessel
    thetahat.12 = thetahat[1]-thetahat[2]
    thetahat.13 = thetahat[1]-thetahat[3]
    thetahat.14 = thetahat[1]-thetahat[4]
    thetahat.15 = thetahat[1]-thetahat[5]
    thetahat.23 = thetahat[2]-thetahat[3]
    thetahat.24 = thetahat[2]-thetahat[4]
    thetahat.25 = thetahat[2]-thetahat[5]
    thetahat.34 = thetahat[3]-thetahat[4]
    thetahat.35 = thetahat[3]-thetahat[5]
    thetahat.45 = thetahat[4]-thetahat[5]
    
    varhat1  = exp((2*mu_hat)+sigmaSq_hat)
    varhat2 = delta_hat*(1-delta_hat)
    varhat3 = 0.5*(1-delta_hat)*((2*sigmaSq_hat)+sigmaSq_hat^2)
    Var_MeanDLN = varhat1*(varhat2 +varhat3)/n
    Var_MeanDLN12 = Var_MeanDLN[1]+Var_MeanDLN[2]
    Var_MeanDLN13 = Var_MeanDLN[1]+Var_MeanDLN[3]
    Var_MeanDLN14 = Var_MeanDLN[1]+Var_MeanDLN[4]
    Var_MeanDLN15 = Var_MeanDLN[1]+Var_MeanDLN[5]
    Var_MeanDLN23 = Var_MeanDLN[2]+Var_MeanDLN[3]
    Var_MeanDLN24 = Var_MeanDLN[2]+Var_MeanDLN[4]
    Var_MeanDLN25 = Var_MeanDLN[2]+Var_MeanDLN[5]
    Var_MeanDLN34 = Var_MeanDLN[3]+Var_MeanDLN[4]
    Var_MeanDLN35 = Var_MeanDLN[3]+Var_MeanDLN[5]
    Var_MeanDLN45 = Var_MeanDLN[4]+Var_MeanDLN[5]
    
    
    ##############################################################################
    #                  Algorithm 1: PB interval                                  #
    ##############################################################################     
    x1 = as.matrix(xlist[[1]])
    x2 = as.matrix(xlist[[2]])
    x3 = as.matrix(xlist[[3]])
    x4 = as.matrix(xlist[[4]])
    x5 = as.matrix(xlist[[5]])
    
    a = 1
    while(a <= m){
      
      #Bootstrap
      A1 =sample(1:n[1],size=n[1],replace=TRUE)
      X1.BS = x1[A1,]
      nonzero_value1.BS = log(X1.BS[which(X1.BS!=0)])                         
      size_nonzero1.BS =length(nonzero_value1.BS) 
      size_zero1.BS = n[1]-size_nonzero1.BS
      meanhat1.BS = mean(nonzero_value1.BS)
      sigmaSqhat1.BS = var(nonzero_value1.BS)
      deltahat1.BS = 1-(size_nonzero1.BS/n[1])  
      
      A2 =sample(1:n[2],size=n[2],replace=TRUE)
      X2.BS = x2[A2,]
      nonzero_value2.BS = log(X2.BS[which(X2.BS!=0)])                          
      size_nonzero2.BS =length(nonzero_value2.BS) 
      size_zero2.BS = n[2]-size_nonzero2.BS
      meanhat2.BS =mean(nonzero_value2.BS)
      sigmaSqhat2.BS = var(nonzero_value2.BS)
      deltahat2.BS = 1-(size_nonzero2.BS/n[2])  
      
      A3 =sample(1:n[3],size=n[3],replace=TRUE)
      X3.BS = x3[A3,]
      nonzero_value3.BS = log(X3.BS[which(X3.BS!=0)])                         
      size_nonzero3.BS =length(nonzero_value3.BS) 
      size_zero3.BS = n[3]-size_nonzero3.BS
      meanhat3.BS = mean(nonzero_value3.BS)
      sigmaSqhat3.BS = var(nonzero_value3.BS)
      deltahat3.BS = 1-(size_nonzero3.BS/n[3])  
      
      A4 =sample(1:n[4],size=n[4],replace=TRUE)
      X4.BS = x4[A4,]
      nonzero_value4.BS = log(X4.BS[which(X4.BS!=0)])                         
      size_nonzero4.BS =length(nonzero_value4.BS) 
      size_zero4.BS = n[4]-size_nonzero4.BS
      meanhat4.BS = mean(nonzero_value4.BS)
      sigmaSqhat4.BS = var(nonzero_value4.BS)
      deltahat4.BS = 1-(size_nonzero4.BS/n[4])  
      
      A5 =sample(1:n[5],size=n[5],replace=TRUE)
      X5.BS = x5[A5,]
      nonzero_value5.BS = log(X5.BS[which(X5.BS!=0)])                          
      size_nonzero5.BS =length(nonzero_value5.BS) 
      size_zero5.BS = n[5]-size_nonzero5.BS
      meanhat5.BS =mean(nonzero_value5.BS)
      sigmaSqhat5.BS = var(nonzero_value5.BS)
      deltahat5.BS = 1-(size_nonzero5.BS/n[5])  
      
      t1.BS = sigmaSqhat1.BS/2
      Bessel1_1.BS = 1+((size_nonzero1.BS-1)/size_nonzero1.BS)*t1.BS
      Bessel1_2.BS = ((size_nonzero1.BS-1)^3/(factorial(2)*size_nonzero1.BS^2))*(t1.BS^2/(size_nonzero1.BS+1))
      Bessel1_3.BS = ((size_nonzero1.BS-1)^5/(factorial(3)*size_nonzero1.BS^3))*(t1.BS^3/((size_nonzero1.BS+1)*(size_nonzero1.BS+3)))
      Bessel1_4.BS = ((size_nonzero1.BS-1)^7/(factorial(4)*size_nonzero1.BS^4))*(t1.BS^4/((size_nonzero1.BS+1)*(size_nonzero1.BS+3)*(size_nonzero1.BS+5)))
      Bessel1_5.BS = ((size_nonzero1.BS-1)^9/(factorial(5)*size_nonzero1.BS^5))*(t1.BS^5/((size_nonzero1.BS+1)*(size_nonzero1.BS+3)*(size_nonzero1.BS+5)*(size_nonzero1.BS+7)))
      Bessel1.BS = Bessel1_1.BS+Bessel1_2.BS+Bessel1_3.BS+Bessel1_4.BS+Bessel1_5.BS
      thetahat1.BS = (1-deltahat1.BS)*exp(0)*Bessel1.BS
      
      t2.BS = sigmaSqhat2.BS/2
      Bessel2_1.BS = 1+((size_nonzero2.BS-1)/size_nonzero2.BS)*t2.BS
      Bessel2_2.BS = ((size_nonzero2.BS-1)^3/(factorial(2)*size_nonzero2.BS^2))*(t2.BS^2/(size_nonzero2.BS+1))
      Bessel2_3.BS = ((size_nonzero2.BS-1)^5/(factorial(3)*size_nonzero2.BS^3))*(t2.BS^3/((size_nonzero2.BS+1)*(size_nonzero2.BS+3)))
      Bessel2_4.BS = ((size_nonzero2.BS-1)^7/(factorial(4)*size_nonzero2.BS^4))*(t2.BS^4/((size_nonzero2.BS+1)*(size_nonzero2.BS+3)*(size_nonzero2.BS+5)))
      Bessel2_5.BS = ((size_nonzero2.BS-1)^9/(factorial(5)*size_nonzero2.BS^5))*(t2.BS^5/((size_nonzero2.BS+1)*(size_nonzero2.BS+3)*(size_nonzero2.BS+5)*(size_nonzero2.BS+7)))
      Bessel2.BS = Bessel2_1.BS+Bessel2_2.BS+Bessel2_3.BS+Bessel2_4.BS+Bessel2_5.BS
      thetahat2.BS = (1-deltahat2.BS)*exp(0)*Bessel2.BS
      
      t3.BS = sigmaSqhat3.BS/2
      Bessel3_1.BS = 1+((size_nonzero3.BS-1)/size_nonzero3.BS)*t3.BS
      Bessel3_2.BS = ((size_nonzero3.BS-1)^3/(factorial(2)*size_nonzero3.BS^2))*(t3.BS^2/(size_nonzero3.BS+1))
      Bessel3_3.BS = ((size_nonzero3.BS-1)^5/(factorial(3)*size_nonzero3.BS^3))*(t3.BS^3/((size_nonzero3.BS+1)*(size_nonzero3.BS+3)))
      Bessel3_4.BS = ((size_nonzero3.BS-1)^7/(factorial(4)*size_nonzero3.BS^4))*(t3.BS^4/((size_nonzero3.BS+1)*(size_nonzero3.BS+3)*(size_nonzero3.BS+5)))
      Bessel3_5.BS = ((size_nonzero3.BS-1)^9/(factorial(5)*size_nonzero3.BS^5))*(t3.BS^5/((size_nonzero3.BS+1)*(size_nonzero3.BS+3)*(size_nonzero3.BS+5)*(size_nonzero3.BS+7)))
      Bessel3.BS= Bessel3_1.BS+Bessel3_2.BS+Bessel3_3.BS+Bessel3_4.BS+Bessel3_5.BS
      thetahat3.BS = (1-deltahat3.BS)*exp(0)*Bessel3.BS
      
      t4.BS = sigmaSqhat4.BS/2
      Bessel4_1.BS = 1+((size_nonzero3.BS-1)/size_nonzero3.BS)*t4.BS
      Bessel4_2.BS = ((size_nonzero4.BS-1)^3/(factorial(2)*size_nonzero4.BS^2))*(t4.BS^2/(size_nonzero4.BS+1))
      Bessel4_3.BS = ((size_nonzero4.BS-1)^5/(factorial(3)*size_nonzero4.BS^3))*(t4.BS^3/((size_nonzero4.BS+1)*(size_nonzero4.BS+3)))
      Bessel4_4.BS = ((size_nonzero4.BS-1)^7/(factorial(4)*size_nonzero4.BS^4))*(t4.BS^4/((size_nonzero4.BS+1)*(size_nonzero4.BS+3)*(size_nonzero4.BS+5)))
      Bessel4_5.BS = ((size_nonzero4.BS-1)^9/(factorial(5)*size_nonzero4.BS^5))*(t4.BS^5/((size_nonzero4.BS+1)*(size_nonzero4.BS+3)*(size_nonzero4.BS+5)*(size_nonzero4.BS+7)))
      Bessel4.BS= Bessel4_1.BS+Bessel4_2.BS+Bessel4_3.BS+Bessel4_4.BS+Bessel4_5.BS
      thetahat4.BS = (1-deltahat4.BS)*exp(0)*Bessel4.BS
      
      t5.BS = sigmaSqhat5.BS/2
      Bessel5_1.BS = 1+((size_nonzero5.BS-1)/size_nonzero5.BS)*t5.BS
      Bessel5_2.BS = ((size_nonzero5.BS-1)^3/(factorial(2)*size_nonzero5.BS^2))*(t5.BS^2/(size_nonzero5.BS+1))
      Bessel5_3.BS = ((size_nonzero5.BS-1)^5/(factorial(3)*size_nonzero5.BS^3))*(t5.BS^3/((size_nonzero5.BS+1)*(size_nonzero5.BS+3)))
      Bessel5_4.BS = ((size_nonzero5.BS-1)^7/(factorial(4)*size_nonzero5.BS^4))*(t5.BS^4/((size_nonzero5.BS+1)*(size_nonzero5.BS+3)*(size_nonzero5.BS+5)))
      Bessel5_5.BS = ((size_nonzero5.BS-1)^9/(factorial(5)*size_nonzero5.BS^5))*(t5.BS^5/((size_nonzero5.BS+1)*(size_nonzero5.BS+3)*(size_nonzero5.BS+5)*(size_nonzero5.BS+7)))
      Bessel5.BS= Bessel5_1.BS+Bessel5_2.BS+Bessel5_3.BS+Bessel5_4.BS+Bessel5_5.BS
      thetahat5.BS = (1-deltahat5.BS)*exp(0)*Bessel5.BS
      
      #Parametric boostrap
      meanhat1.PB =  (rnorm(1,0,1)*sqrt(sigmaSqhat1.BS/size_nonzero1.BS))
      meanhat2.PB =  (rnorm(1,0,1)*sqrt(sigmaSqhat2.BS/size_nonzero2.BS))
      meanhat3.PB =  (rnorm(1,0,1)*sqrt(sigmaSqhat3.BS/size_nonzero3.BS))
      meanhat4.PB =  (rnorm(1,0,1)*sqrt(sigmaSqhat4.BS/size_nonzero4.BS))
      meanhat5.PB =  (rnorm(1,0,1)*sqrt(sigmaSqhat5.BS/size_nonzero5.BS))
      
      sigmaSqhat1.PB = sigmaSqhat1.BS*rchisq(1,size_nonzero1.BS-1, ncp = 0)/(size_nonzero1.BS-1)
      sigmaSqhat2.PB = sigmaSqhat2.BS*rchisq(1,size_nonzero2.BS-1, ncp = 0)/(size_nonzero2.BS-1)
      sigmaSqhat3.PB = sigmaSqhat3.BS*rchisq(1,size_nonzero3.BS-1, ncp = 0)/(size_nonzero3.BS-1)
      sigmaSqhat4.PB = sigmaSqhat4.BS*rchisq(1,size_nonzero4.BS-1, ncp = 0)/(size_nonzero4.BS-1)
      sigmaSqhat5.PB = sigmaSqhat5.BS*rchisq(1,size_nonzero5.BS-1, ncp = 0)/(size_nonzero5.BS-1)
      
      deltahatnon1.PB = rbeta(1, size_nonzero1.BS+0.5, size_zero1.BS+0.5)
      deltahatnon2.PB = rbeta(1, size_nonzero2.BS+0.5, size_zero2.BS+0.5)
      deltahatnon3.PB = rbeta(1, size_nonzero3.BS+0.5, size_zero3.BS+0.5)
      deltahatnon4.PB = rbeta(1, size_nonzero4.BS+0.5, size_zero4.BS+0.5)
      deltahatnon5.PB = rbeta(1, size_nonzero5.BS+0.5, size_zero5.BS+0.5)
      
      size_nonzero1.PB = n[1]*deltahatnon1.PB
      size_nonzero2.PB = n[2]*deltahatnon2.PB
      size_nonzero3.PB = n[3]*deltahatnon3.PB
      size_nonzero4.PB = n[4]*deltahatnon4.PB
      size_nonzero5.PB = n[5]*deltahatnon5.PB
      
      varhat1_1.PB  = exp((2*meanhat1.PB)+sigmaSqhat1.PB)
      varhat1_2.PB = deltahatnon1.PB*(1-deltahatnon1.PB)
      varhat1_3.PB = 0.5*deltahatnon1.PB*((2*sigmaSqhat1.PB)+sigmaSqhat1.PB^2)
      Var_MeanDLN1.PB = varhat1_1.PB*(varhat1_2.PB +varhat1_3.PB)/n[1]
      
      varhat2_1.PB  = exp((2*meanhat2.PB)+sigmaSqhat2.PB)
      varhat2_2.PB = deltahatnon2.PB*(1-deltahatnon2.PB)
      varhat2_3.PB = 0.5*deltahatnon2.PB*((2*sigmaSqhat2.PB)+sigmaSqhat2.PB^2)
      Var_MeanDLN2.PB = varhat2_1.PB*(varhat2_2.PB +varhat2_3.PB)/n[2]
      
      varhat3_1.PB  = exp((2*meanhat3.PB)+sigmaSqhat3.PB)
      varhat3_2.PB = deltahatnon3.PB*(1-deltahatnon3.PB)
      varhat3_3.PB = 0.5*deltahatnon3.PB*((2*sigmaSqhat3.PB)+sigmaSqhat3.PB^2)
      Var_MeanDLN3.PB = varhat3_1.PB*(varhat3_2.PB +varhat3_3.PB)/n[3]
      
      varhat4_1.PB  = exp((2*meanhat4.PB)+sigmaSqhat4.PB)
      varhat4_2.PB = deltahatnon4.PB*(1-deltahatnon4.PB)
      varhat4_3.PB = 0.5*deltahatnon4.PB*((2*sigmaSqhat4.PB)+sigmaSqhat4.PB^2)
      Var_MeanDLN4.PB = varhat4_1.PB*(varhat4_2.PB +varhat4_3.PB)/n[4]
      
      varhat5_1.PB  = exp((2*meanhat5.PB)+sigmaSqhat5.PB)
      varhat5_2.PB = deltahatnon5.PB*(1-deltahatnon5.PB)
      varhat5_3.PB = 0.5*deltahatnon5.PB*((2*sigmaSqhat5.PB)+sigmaSqhat5.PB^2)
      Var_MeanDLN5.PB = varhat5_1.PB*(varhat5_2.PB +varhat5_3.PB)/n[5]
      
      V12.PB = Var_MeanDLN1.PB + Var_MeanDLN2.PB
      V13.PB = Var_MeanDLN1.PB + Var_MeanDLN3.PB
      V14.PB = Var_MeanDLN1.PB + Var_MeanDLN4.PB
      V15.PB = Var_MeanDLN1.PB + Var_MeanDLN5.PB
      V23.PB = Var_MeanDLN2.PB + Var_MeanDLN3.PB
      V24.PB = Var_MeanDLN2.PB + Var_MeanDLN4.PB
      V25.PB = Var_MeanDLN2.PB + Var_MeanDLN5.PB
      V34.PB = Var_MeanDLN3.PB + Var_MeanDLN4.PB
      V35.PB = Var_MeanDLN3.PB + Var_MeanDLN5.PB
      V45.PB = Var_MeanDLN4.PB + Var_MeanDLN5.PB
      
      t1.PB = sigmaSqhat1.PB/2
      Bessel1_1.PB = 1+((size_nonzero1.PB-1)/size_nonzero1.PB)*t1.PB
      Bessel1_2.PB = ((size_nonzero1.PB-1)^3/(factorial(2)*size_nonzero1.PB^2))*(t1.PB^2/(size_nonzero1.PB+1))
      Bessel1_3.PB=  ((size_nonzero1.PB-1)^5/(factorial(3)*size_nonzero1.PB^3))*(t1.PB^3/((size_nonzero1.PB+1)*(size_nonzero1.PB+3)))
      Bessel1_4.PB = ((size_nonzero1.PB-1)^7/(factorial(4)*size_nonzero1.PB^4))*(t1.PB^4/((size_nonzero1.PB+1)*(size_nonzero1.PB+3)*(size_nonzero1.PB+5)))
      Bessel1_5.PB = ((size_nonzero1.PB-1)^9/(factorial(5)*size_nonzero1.PB^5))*(t1.PB^5/((size_nonzero1.PB+1)*(size_nonzero1.PB+3)*(size_nonzero1.PB+5)*(size_nonzero1.PB+7)))
      Bessel1.PB = Bessel1_1.PB+Bessel1_2.PB+Bessel1_3.PB+Bessel1_4.PB+Bessel1_5.PB
      thetahat1.PB = deltahatnon1.PB*exp(meanhat1.PB)*Bessel1.PB
      
      t2.PB = sigmaSqhat2.PB/2
      Bessel2_1.PB = 1+((size_nonzero2.PB-1)/size_nonzero2.PB)*t2.PB
      Bessel2_2.PB = ((size_nonzero2.PB-1)^3/(factorial(2)*size_nonzero2.PB^2))*(t2.PB^2/(size_nonzero2.PB+1))
      Bessel2_3.PB = ((size_nonzero2.PB-1)^5/(factorial(3)*size_nonzero2.PB^3))*(t2.PB^3/((size_nonzero2.PB+1)*(size_nonzero2.PB+3)))
      Bessel2_4.PB = ((size_nonzero2.PB-1)^7/(factorial(4)*size_nonzero2.PB^4))*(t2.PB^4/((size_nonzero2.PB+1)*(size_nonzero2.PB+3)*(size_nonzero2.PB+5)))
      Bessel2_5.PB = ((size_nonzero2.PB-1)^9/(factorial(5)*size_nonzero2.PB^5))*(t2.PB^5/((size_nonzero2.PB+1)*(size_nonzero2.PB+3)*(size_nonzero2.PB+5)*(size_nonzero2.PB+7)))
      Bessel2.PB= Bessel2_1.PB+Bessel2_2.PB+Bessel2_3.PB+Bessel2_4.PB+Bessel2_5.PB
      thetahat2.PB = deltahatnon2.PB*exp(meanhat2.PB)*Bessel2.PB
      
      t3.PB = sigmaSqhat3.PB/2
      Bessel3_1.PB = 1+((size_nonzero3.PB-1)/size_nonzero3.PB)*t3.PB
      Bessel3_2.PB = ((size_nonzero3.PB-1)^3/(factorial(2)*size_nonzero3.PB^2))*(t3.PB^2/(size_nonzero3.PB+1))
      Bessel3_3.PB = ((size_nonzero3.PB-1)^5/(factorial(3)*size_nonzero3.PB^3))*(t3.PB^3/((size_nonzero3.PB+1)*(size_nonzero3.PB+3)))
      Bessel3_4.PB = ((size_nonzero3.PB-1)^7/(factorial(4)*size_nonzero3.PB^4))*(t3.PB^4/((size_nonzero3.PB+1)*(size_nonzero3.PB+3)*(size_nonzero3.PB+5)))
      Bessel3_5.PB = ((size_nonzero3.PB-1)^9/(factorial(5)*size_nonzero3.PB^5))*(t3.PB^5/((size_nonzero3.PB+1)*(size_nonzero3.PB+3)*(size_nonzero3.PB+5)*(size_nonzero3.PB+7)))
      Bessel3.PB= Bessel3_1.PB+Bessel3_2.PB+Bessel3_3.PB+Bessel3_4.PB+Bessel3_5.PB
      thetahat3.PB = deltahatnon3.PB*exp(meanhat3.PB)*Bessel3.PB
      
      t4.PB = sigmaSqhat4.PB/2
      Bessel4_1.PB = 1+((size_nonzero4.PB-1)/size_nonzero4.PB)*t4.PB
      Bessel4_2.PB = ((size_nonzero4.PB-1)^3/(factorial(2)*size_nonzero4.PB^2))*(t4.PB^2/(size_nonzero4.PB+1))
      Bessel4_3.PB = ((size_nonzero4.PB-1)^5/(factorial(3)*size_nonzero4.PB^3))*(t4.PB^3/((size_nonzero4.PB+1)*(size_nonzero4.PB+3)))
      Bessel4_4.PB = ((size_nonzero4.PB-1)^7/(factorial(4)*size_nonzero4.PB^4))*(t4.PB^4/((size_nonzero4.PB+1)*(size_nonzero4.PB+3)*(size_nonzero4.PB+5)))
      Bessel4_5.PB = ((size_nonzero4.PB-1)^9/(factorial(5)*size_nonzero4.PB^5))*(t4.PB^5/((size_nonzero4.PB+1)*(size_nonzero4.PB+3)*(size_nonzero4.PB+5)*(size_nonzero4.PB+7)))
      Bessel4.PB= Bessel4_1.PB+Bessel4_2.PB+Bessel4_3.PB+Bessel4_4.PB+Bessel4_5.PB
      thetahat4.PB = deltahatnon4.PB*exp(meanhat4.PB)*Bessel4.PB
      
      t5.PB = sigmaSqhat5.PB/2
      Bessel5_1.PB = 1+((size_nonzero5.PB-1)/size_nonzero5.PB)*t5.PB
      Bessel5_2.PB = ((size_nonzero5.PB-1)^3/(factorial(2)*size_nonzero5.PB^2))*(t5.PB^2/(size_nonzero5.PB+1))
      Bessel5_3.PB = ((size_nonzero5.PB-1)^5/(factorial(3)*size_nonzero5.PB^3))*(t5.PB^3/((size_nonzero5.PB+1)*(size_nonzero5.PB+3)))
      Bessel5_4.PB = ((size_nonzero5.PB-1)^7/(factorial(4)*size_nonzero5.PB^4))*(t5.PB^4/((size_nonzero5.PB+1)*(size_nonzero5.PB+3)*(size_nonzero5.PB+5)))
      Bessel5_5.PB = ((size_nonzero5.PB-1)^9/(factorial(5)*size_nonzero5.PB^5))*(t5.PB^5/((size_nonzero5.PB+1)*(size_nonzero5.PB+3)*(size_nonzero5.PB+5)*(size_nonzero5.PB+7)))
      Bessel5.PB= Bessel5_1.PB+Bessel5_2.PB+Bessel5_3.PB+Bessel5_4.PB+Bessel5_5.PB
      thetahat5.PB = deltahatnon5.PB*exp(meanhat5.PB)*Bessel5.PB
      
      D12.PB  = abs(((thetahat1.PB-thetahat2.PB)-(thetahat1.BS-thetahat2.BS))/sqrt(V12.PB))
      D13.PB  = abs(((thetahat1.PB-thetahat3.PB)-(thetahat1.BS-thetahat3.BS))/sqrt(V13.PB))
      D14.PB  = abs(((thetahat1.PB-thetahat4.PB)-(thetahat1.BS-thetahat4.BS))/sqrt(V14.PB))
      D15.PB  = abs(((thetahat1.PB-thetahat5.PB)-(thetahat1.BS-thetahat5.BS))/sqrt(V15.PB))
      D23.PB  = abs(((thetahat2.PB-thetahat3.PB)-(thetahat2.BS-thetahat3.BS))/sqrt(V23.PB))
      D24.PB  = abs(((thetahat2.PB-thetahat4.PB)-(thetahat2.BS-thetahat4.BS))/sqrt(V24.PB))
      D25.PB  = abs(((thetahat2.PB-thetahat5.PB)-(thetahat2.BS-thetahat5.BS))/sqrt(V25.PB))
      D34.PB  = abs(((thetahat3.PB-thetahat4.PB)-(thetahat3.BS-thetahat4.BS))/sqrt(V34.PB))
      D35.PB  = abs(((thetahat3.PB-thetahat5.PB)-(thetahat3.BS-thetahat5.BS))/sqrt(V35.PB))
      D45.PB  = abs(((thetahat4.PB-thetahat5.PB)-(thetahat4.BS-thetahat5.BS))/sqrt(V45.PB))
      temp.D.PB = max(D12.PB,D13.PB,D14.PB,D15.PB,D23.PB,D24.PB,D25.PB,D34.PB,D35.PB,D45.PB)
      if(is.na(temp.D.PB)){next}
      D.PB[a] = temp.D.PB
      a=a+1
      
      
    }
    
    q.PB = quantile(D.PB,0.95,type=8)
    L.PB12 = thetahat.12-(q.PB*(sqrt(Var_MeanDLN12)))                        
    U.PB12 = thetahat.12+(q.PB*(sqrt(Var_MeanDLN12)))  
    CI.PB12 = data.frame(i,"CI.PB12",L.PB12,U.PB12,theta12)
    names(CI.PB12) = c("rep","CI","lower","upper","theta")
    CI.PB = rbind(CI.PB,CI.PB12)
    
    L.PB13 = thetahat.13-(q.PB*(sqrt(Var_MeanDLN13)))                         
    U.PB13 = thetahat.13+(q.PB*(sqrt(Var_MeanDLN13)))                        
    CI.PB13 = data.frame(i,"CI.PB13",L.PB13,U.PB13,theta13)
    names(CI.PB13) = c("rep","CI","lower","upper","theta")
    CI.PB = rbind(CI.PB,CI.PB13)                                   
    
    L.PB14 = thetahat.14-(q.PB*(sqrt(Var_MeanDLN14)))                         
    U.PB14 = thetahat.14+(q.PB*(sqrt(Var_MeanDLN14)))                         
    CI.PB14 = data.frame(i,"CI.PB14",L.PB14,U.PB14,theta14)
    names(CI.PB14) = c("rep","CI","lower","upper","theta")
    CI.PB = rbind(CI.PB,CI.PB14)                                     
    
    L.PB15 = thetahat.15-(q.PB*(sqrt(Var_MeanDLN15)))                        
    U.PB15 = thetahat.15+(q.PB*(sqrt(Var_MeanDLN15)))                         
    CI.PB15 = data.frame(i,"CI.PB15",L.PB15,U.PB15,theta15)
    names(CI.PB15) = c("rep","CI","lower","upper","theta")
    CI.PB = rbind(CI.PB,CI.PB15)                                   
    
    L.PB23 = thetahat.23-(q.PB*(sqrt(Var_MeanDLN23)))                         
    U.PB23 = thetahat.23+(q.PB*(sqrt(Var_MeanDLN23)))                         
    CI.PB23 = data.frame(i,"CI.PB23",L.PB23,U.PB23,theta23)
    names(CI.PB23) = c("rep","CI","lower","upper","theta")
    CI.PB = rbind(CI.PB,CI.PB23)                                    
    
    L.PB24 = thetahat.24-(q.PB*(sqrt(Var_MeanDLN24)))                         
    U.PB24 = thetahat.24+(q.PB*(sqrt(Var_MeanDLN24)))                         
    CI.PB24 = data.frame(i,"CI.PB24",L.PB24,U.PB24,theta24)
    names(CI.PB24) = c("rep","CI","lower","upper","theta")
    CI.PB = rbind(CI.PB,CI.PB24)                                    
    
    L.PB25 = thetahat.25-(q.PB*(sqrt(Var_MeanDLN25)))                         
    U.PB25 = thetahat.25+(q.PB*(sqrt(Var_MeanDLN25)))                        
    CI.PB25 = data.frame(i,"CI.PB25",L.PB25,U.PB25,theta25)
    names(CI.PB25) = c("rep","CI","lower","upper","theta")
    CI.PB = rbind(CI.PB,CI.PB25)                                    
    
    L.PB34 = thetahat.34-(q.PB*(sqrt(Var_MeanDLN34)))                        
    U.PB34 = thetahat.34+(q.PB*(sqrt(Var_MeanDLN34)))                         
    CI.PB34 = data.frame(i,"CI.PB34",L.PB34,U.PB34,theta34)
    names(CI.PB34) = c("rep","CI","lower","upper","theta")
    CI.PB = rbind(CI.PB,CI.PB34)                                     
    
    L.PB35 = thetahat.35-(q.PB*(sqrt(Var_MeanDLN35)))                         
    U.PB35 = thetahat.35+(q.PB*(sqrt(Var_MeanDLN35)))                         
    CI.PB35 = data.frame(i,"CI.PB35",L.PB35,U.PB35,theta35)
    names(CI.PB35) = c("rep","CI","lower","upper","theta")
    CI.PB = rbind(CI.PB,CI.PB35)                                     
    
    L.PB45 = thetahat.45-(q.PB*(sqrt(Var_MeanDLN45)))                        
    U.PB45 = thetahat.45+(q.PB*(sqrt(Var_MeanDLN45)))                         
    CI.PB45 = data.frame(i,"CI.PB45",L.PB45,U.PB45,theta45)
    names(CI.PB45) = c("rep","CI","lower","upper","theta")
    CI.PB = rbind(CI.PB,CI.PB45)     
    
    
    #####################################################################
    #                     Algorithm 2: FGCI                             #
    #####################################################################
    w = 1
    while(w <= m){
      
      U2_1 = rchisq(1,size_nonzero[1]-1)/(size_nonzero[1]-1)
      U2_2 = rchisq(1,size_nonzero[2]-1)/(size_nonzero[2]-1)
      U2_3 = rchisq(1,size_nonzero[3]-1)/(size_nonzero[3]-1)
      U2_4 = rchisq(1,size_nonzero[4]-1)/(size_nonzero[4]-1)
      U2_5 = rchisq(1,size_nonzero[5]-1)/(size_nonzero[5]-1)
      
      mu_FGPQ1 = mu_hat[1] - (rnorm(1)/sqrt(U2_1))*sqrt(sigmaSq_hat[1]/size_nonzero[1])
      mu_FGPQ2 = mu_hat[2] - (rnorm(1)/sqrt(U2_2))*sqrt(sigmaSq_hat[2]/size_nonzero[2])
      mu_FGPQ3 = mu_hat[3] - (rnorm(1)/sqrt(U2_3))*sqrt(sigmaSq_hat[3]/size_nonzero[3])
      mu_FGPQ4 = mu_hat[4] - (rnorm(1)/sqrt(U2_4))*sqrt(sigmaSq_hat[4]/size_nonzero[4])
      mu_FGPQ5 = mu_hat[5] - (rnorm(1)/sqrt(U2_5))*sqrt(sigmaSq_hat[5]/size_nonzero[5])
      mu_FGPQ = c(mu_FGPQ1, mu_FGPQ2, mu_FGPQ3, mu_FGPQ4, mu_FGPQ5)
      
      sigmaSq_FGPQ1 = sigmaSq_hat[1]/U2_1
      sigmaSq_FGPQ2 = sigmaSq_hat[2]/U2_2
      sigmaSq_FGPQ3 = sigmaSq_hat[3]/U2_3
      sigmaSq_FGPQ4 = sigmaSq_hat[4]/U2_4
      sigmaSq_FGPQ5 = sigmaSq_hat[5]/U2_5
      sigmaSq_FGPQ = c(sigmaSq_FGPQ1, sigmaSq_FGPQ2, sigmaSq_FGPQ3, sigmaSq_FGPQ4, sigmaSq_FGPQ5)
      
      deltanon_FGPQ1 = rbeta(1,size_nonzero[1]+0.5, size_zero[1]+0.5)
      deltanon_FGPQ2 = rbeta(1,size_nonzero[2]+0.5, size_zero[2]+0.5)
      deltanon_FGPQ3 = rbeta(1,size_nonzero[3]+0.5, size_zero[3]+0.5)
      deltanon_FGPQ4 = rbeta(1,size_nonzero[4]+0.5, size_zero[4]+0.5)
      deltanon_FGPQ5 = rbeta(1,size_nonzero[5]+0.5, size_zero[5]+0.5)
      deltanon_FGPQ = c(deltanon_FGPQ1, deltanon_FGPQ2, deltanon_FGPQ3, deltanon_FGPQ4, deltanon_FGPQ5)
      
      MeanDLN_FGPQ_i  = deltanon_FGPQ*exp(mu_FGPQ+(sigmaSq_FGPQ/2))
      MeanDLN_FGPQ12 = MeanDLN_FGPQ_i[1]-MeanDLN_FGPQ_i[2]
      MeanDLN_FGPQ13 = MeanDLN_FGPQ_i[1]-MeanDLN_FGPQ_i[3]
      MeanDLN_FGPQ14 = MeanDLN_FGPQ_i[1]-MeanDLN_FGPQ_i[4]
      MeanDLN_FGPQ15 = MeanDLN_FGPQ_i[1]-MeanDLN_FGPQ_i[5]
      MeanDLN_FGPQ23 = MeanDLN_FGPQ_i[2]-MeanDLN_FGPQ_i[3]
      MeanDLN_FGPQ24 = MeanDLN_FGPQ_i[2]-MeanDLN_FGPQ_i[4]
      MeanDLN_FGPQ25 = MeanDLN_FGPQ_i[2]-MeanDLN_FGPQ_i[5]
      MeanDLN_FGPQ34 = MeanDLN_FGPQ_i[3]-MeanDLN_FGPQ_i[4]
      MeanDLN_FGPQ35 = MeanDLN_FGPQ_i[3]-MeanDLN_FGPQ_i[5]
      MeanDLN_FGPQ45 = MeanDLN_FGPQ_i[4]-MeanDLN_FGPQ_i[5]
      
      
      D12.FGCI = abs((thetahat.12-MeanDLN_FGPQ12)/sqrt(Var_MeanDLN12))
      D13.FGCI = abs((thetahat.13-MeanDLN_FGPQ13)/sqrt(Var_MeanDLN13))
      D14.FGCI = abs((thetahat.14-MeanDLN_FGPQ14)/sqrt(Var_MeanDLN14))
      D15.FGCI = abs((thetahat.15-MeanDLN_FGPQ15)/sqrt(Var_MeanDLN15))
      D23.FGCI = abs((thetahat.23-MeanDLN_FGPQ23)/sqrt(Var_MeanDLN23))
      D24.FGCI = abs((thetahat.24-MeanDLN_FGPQ24)/sqrt(Var_MeanDLN24))
      D25.FGCI = abs((thetahat.25-MeanDLN_FGPQ25)/sqrt(Var_MeanDLN25))
      D34.FGCI = abs((thetahat.34-MeanDLN_FGPQ34)/sqrt(Var_MeanDLN34))
      D35.FGCI = abs((thetahat.35-MeanDLN_FGPQ35)/sqrt(Var_MeanDLN35))
      D45.FGCI = abs((thetahat.45-MeanDLN_FGPQ45)/sqrt(Var_MeanDLN45))
      
      D.FGCI[w] = max(D12.FGCI, D13.FGCI, D14.FGCI, D15.FGCI, D23.FGCI, D24.FGCI, D25.FGCI, D34.FGCI, D35.FGCI, D45.FGCI)
      w=w+1
      
    }
    
    
    q.FGCI =   quantile(D.FGCI,0.95,type=8)
    L.FGCI12 = thetahat.12-(q.FGCI*(sqrt(Var_MeanDLN12)))                         
    U.FGCI12 = thetahat.12+(q.FGCI*(sqrt(Var_MeanDLN12)))
    CI.FGCI12 = data.frame(i,"CI.FGCI12",L.FGCI12,U.FGCI12,theta12)
    names(CI.FGCI12) = c("rep","CI","lower","upper","theta")
    CI.FGCI = rbind(CI.FGCI,CI.FGCI12)                                    
    
    L.FGCI13 = thetahat.13-(q.FGCI*(sqrt(Var_MeanDLN13)))                         
    U.FGCI13 = thetahat.13+(q.FGCI*(sqrt(Var_MeanDLN13)))
    CI.FGCI13 = data.frame(i,"CI.FGCI13",L.FGCI13,U.FGCI13,theta13)
    names(CI.FGCI13) = c("rep","CI","lower","upper","theta")
    CI.FGCI = rbind(CI.FGCI,CI.FGCI13)                                        
    
    L.FGCI14 = thetahat.14-(q.FGCI*(sqrt(Var_MeanDLN14)))                         
    U.FGCI14 = thetahat.14+(q.FGCI*(sqrt(Var_MeanDLN14)))
    CI.FGCI14 = data.frame(i,"CI.FGCI14",L.FGCI14,U.FGCI14,theta14)
    names(CI.FGCI14) = c("rep","CI","lower","upper","theta")
    CI.FGCI = rbind(CI.FGCI,CI.FGCI14)                                          
    
    L.FGCI15 = thetahat.15-(q.FGCI*(sqrt(Var_MeanDLN15)))                         
    U.FGCI15 = thetahat.15+(q.FGCI*(sqrt(Var_MeanDLN15)))
    CI.FGCI15 = data.frame(i,"CI.FGCI15",L.FGCI15,U.FGCI15,theta15)
    names(CI.FGCI15) = c("rep","CI","lower","upper","theta")
    CI.FGCI = rbind(CI.FGCI,CI.FGCI15)                                  
    
    L.FGCI23 = thetahat.23-(q.FGCI*(sqrt(Var_MeanDLN23)))                         
    U.FGCI23 = thetahat.23+(q.FGCI*(sqrt(Var_MeanDLN23)))
    CI.FGCI23 = data.frame(i,"CI.FGCI23",L.FGCI23,U.FGCI23,theta23)
    names(CI.FGCI23) = c("rep","CI","lower","upper","theta")
    CI.FGCI = rbind(CI.FGCI,CI.FGCI23)                                       
    
    L.FGCI24 = thetahat.24-(q.FGCI*(sqrt(Var_MeanDLN24)))                        
    U.FGCI24 = thetahat.24+(q.FGCI*(sqrt(Var_MeanDLN24)))
    CI.FGCI24 = data.frame(i,"CI.FGCI24",L.FGCI24,U.FGCI24,theta24)
    names(CI.FGCI24) = c("rep","CI","lower","upper","theta")
    CI.FGCI = rbind(CI.FGCI,CI.FGCI24)                                       
    
    L.FGCI25 = thetahat.25-(q.FGCI*(sqrt(Var_MeanDLN25)))                         
    U.FGCI25 = thetahat.25+(q.FGCI*(sqrt(Var_MeanDLN25)))
    CI.FGCI25 = data.frame(i,"CI.FGCI25",L.FGCI25,U.FGCI25,theta25)
    names(CI.FGCI25) = c("rep","CI","lower","upper","theta")
    CI.FGCI = rbind(CI.FGCI,CI.FGCI25)                                        
    
    L.FGCI34 = thetahat.34-(q.FGCI*(sqrt(Var_MeanDLN34)))                         
    U.FGCI34 = thetahat.34+(q.FGCI*(sqrt(Var_MeanDLN34)))
    CI.FGCI34 = data.frame(i,"CI.FGCI34",L.FGCI34,U.FGCI34,theta34)
    names(CI.FGCI34) = c("rep","CI","lower","upper","theta")
    CI.FGCI = rbind(CI.FGCI,CI.FGCI34)                                        
    
    L.FGCI35 = thetahat.35-(q.FGCI*(sqrt(Var_MeanDLN35)))                         
    U.FGCI35 = thetahat.35+(q.FGCI*(sqrt(Var_MeanDLN35)))
    CI.FGCI35 = data.frame(i,"CI.FGCI35",L.FGCI35,U.FGCI35,theta35)
    names(CI.FGCI35) = c("rep","CI","lower","upper","theta")
    CI.FGCI = rbind(CI.FGCI,CI.FGCI35)                                        
    
    L.FGCI45 = thetahat.45-(q.FGCI*(sqrt(Var_MeanDLN45)))                         
    U.FGCI45 = thetahat.45+(q.FGCI*(sqrt(Var_MeanDLN45)))
    CI.FGCI45 = data.frame(i,"CI.FGCI45",L.FGCI45,U.FGCI45,theta45)
    names(CI.FGCI45) = c("rep","CI","lower","upper","theta")
    CI.FGCI = rbind(CI.FGCI,CI.FGCI45)                           
    
    
    ##############################################################################
    #                          Algorithm 3:  MOVER                               #
    ##############################################################################
    #CI for delta 
    z =  qnorm(1-(alpha/2))
    L_deltanon.vst = (sin(asin(sqrt(1-delta_hat))-(z/(2*sqrt(n)))))^2
    U_deltanon.vst = (sin(asin(sqrt(1-delta_hat))+(z/(2*sqrt(n)))))^2
    l1_vst = log(L_deltanon.vst) 
    u1_vst = log(U_deltanon.vst)
    
    #CI for sigmaSq
    df = size_nonzero-1
    locate_L = qchisq(alpha/2,df) 
    locate_U = qchisq(1-(alpha/2),df) 
    
    #MOVER CI for  mu+sigmaSq/2
    sd_mu = qnorm(1-(alpha/2))*sqrt(sigmaSq_hat/size_nonzero)
    sd_sigmaSq_L = (sigmaSq_hat/2)*(1-((size_nonzero-1)/(locate_U)))
    sd_sigmaSq_U = (sigmaSq_hat/2)*(((size_nonzero-1)/(locate_L))-1)
    L_the2_3= (mu_hat+sigmaSq_hat/2)-sqrt(sd_mu^2 + sd_sigmaSq_L^2)
    U_the2_3= (mu_hat+sigmaSq_hat/2)+sqrt(sd_mu^2 + sd_sigmaSq_U^2)
    
    #MOVER CI for  (1-delta_hat)exp(mu+sigmaSq/2)
    l.MOVER = exp((log(1-delta_hat)+(mu_hat+sigmaSq_hat/2))-sqrt((log(1-delta_hat)-l1_vst)^2+((mu_hat+sigmaSq_hat/2)-L_the2_3)^2))
    u.MOVER = exp((log(1-delta_hat)+(mu_hat+sigmaSq_hat/2))+sqrt((u1_vst-log(1-delta_hat))^2+(U_the2_3-(mu_hat+sigmaSq_hat/2))^2))
    
    #SCI for the difference between the means of delta-lognormal distributions
    L.MOVER12 = (thetahat.12)-sqrt(((thetahat[1]-l.MOVER[1])^2)+((u.MOVER[2]-thetahat[2])^2))
    U.MOVER12 = (thetahat.12)+sqrt(((u.MOVER[1]-thetahat[1])^2)+((thetahat[2]-l.MOVER[2])^2))
    CI.MOVER12 = data.frame(i,"CI.MOVER12",L.MOVER12,U.MOVER12,theta12)
    names(CI.MOVER12) = c("rep","CI","lower","upper","theta")
    CI.MOVER = rbind(CI.MOVER,CI.MOVER12)                                           
    
    L.MOVER13 = (thetahat.13)-sqrt(((thetahat[1]-l.MOVER[1])^2)+((u.MOVER[3]-thetahat[3])^2))
    U.MOVER13 = (thetahat.13)+sqrt(((u.MOVER[1]-thetahat[1])^2)+((thetahat[3]-l.MOVER[3])^2))
    CI.MOVER13 = data.frame(i,"CI.MOVER13",L.MOVER13,U.MOVER13,theta13)
    names(CI.MOVER13) = c("rep","CI","lower","upper","theta")
    CI.MOVER = rbind(CI.MOVER,CI.MOVER13)                                          
    
    L.MOVER14 = (thetahat.14)-sqrt(((thetahat[1]-l.MOVER[1])^2)+((u.MOVER[4]-thetahat[4])^2))
    U.MOVER14 = (thetahat.14)+sqrt(((u.MOVER[1]-thetahat[1])^2)+((thetahat[4]-l.MOVER[4])^2))
    CI.MOVER14 = data.frame(i,"CI.MOVER14",L.MOVER14,U.MOVER14,theta14)
    names(CI.MOVER14) = c("rep","CI","lower","upper","theta")
    CI.MOVER = rbind(CI.MOVER,CI.MOVER14)                                          
    
    L.MOVER15 = (thetahat.15)-sqrt(((thetahat[1]-l.MOVER[1])^2)+((u.MOVER[5]-thetahat[5])^2))
    U.MOVER15 = (thetahat.15)+sqrt(((u.MOVER[1]-thetahat[1])^2)+((thetahat[5]-l.MOVER[5])^2))
    CI.MOVER15 = data.frame(i,"CI.MOVER15",L.MOVER15,U.MOVER15,theta15)
    names(CI.MOVER15) = c("rep","CI","lower","upper","theta")
    CI.MOVER = rbind(CI.MOVER,CI.MOVER15)                                       
    
    L.MOVER23 = (thetahat.23)-sqrt(((thetahat[2]-l.MOVER[2])^2)+((u.MOVER[3]-thetahat[3])^2))
    U.MOVER23 = (thetahat.23)+sqrt(((u.MOVER[2]-thetahat[2])^2)+((thetahat[3]-l.MOVER[3])^2))
    CI.MOVER23 = data.frame(i,"CI.MOVER23",L.MOVER23,U.MOVER23,theta23)
    names(CI.MOVER23) = c("rep","CI","lower","upper","theta")
    CI.MOVER = rbind(CI.MOVER,CI.MOVER23)                                        
    
    L.MOVER24 = (thetahat.24)-sqrt(((thetahat[2]-l.MOVER[2])^2)+((u.MOVER[4]-thetahat[4])^2))
    U.MOVER24 = (thetahat.24)+sqrt(((u.MOVER[2]-thetahat[2])^2)+((thetahat[4]-l.MOVER[4])^2))
    CI.MOVER24 = data.frame(i,"CI.MOVER24",L.MOVER24,U.MOVER24,theta24)
    names(CI.MOVER24) = c("rep","CI","lower","upper","theta")
    CI.MOVER = rbind(CI.MOVER,CI.MOVER24)                                          
    
    L.MOVER25 = (thetahat.25)-sqrt(((thetahat[2]-l.MOVER[2])^2)+((u.MOVER[5]-thetahat[5])^2))
    U.MOVER25 = (thetahat.25)+sqrt(((u.MOVER[2]-thetahat[2])^2)+((thetahat[5]-l.MOVER[5])^2))
    CI.MOVER25 = data.frame(i,"CI.MOVER25",L.MOVER25,U.MOVER25,theta25)
    names(CI.MOVER25) = c("rep","CI","lower","upper","theta")
    CI.MOVER = rbind(CI.MOVER,CI.MOVER25)                                           
    
    L.MOVER34 = (thetahat.34)-sqrt(((thetahat[3]-l.MOVER[3])^2)+((u.MOVER[4]-thetahat[4])^2))
    U.MOVER34 = (thetahat.34)+sqrt(((u.MOVER[3]-thetahat[3])^2)+((thetahat[4]-l.MOVER[4])^2))
    CI.MOVER34 = data.frame(i,"CI.MOVER34",L.MOVER34,U.MOVER34,theta34)
    names(CI.MOVER34) = c("rep","CI","lower","upper","theta")
    CI.MOVER = rbind(CI.MOVER,CI.MOVER34)                                            
    
    L.MOVER35 = (thetahat.35)-sqrt(((thetahat[3]-l.MOVER[3])^2)+((u.MOVER[5]-thetahat[5])^2))
    U.MOVER35 = (thetahat.35)+sqrt(((u.MOVER[3]-thetahat[3])^2)+((thetahat[5]-l.MOVER[5])^2))
    CI.MOVER35 = data.frame(i,"CI.MOVER35",L.MOVER35,U.MOVER35,theta35)
    names(CI.MOVER35) = c("rep","CI","lower","upper","theta")
    CI.MOVER = rbind(CI.MOVER,CI.MOVER35)                                            
    
    L.MOVER45 = (thetahat.45)-sqrt(((thetahat[4]-l.MOVER[4])^2)+((u.MOVER[5]-thetahat[5])^2))
    U.MOVER45 = (thetahat.45)+sqrt(((u.MOVER[4]-thetahat[4])^2)+((thetahat[5]-l.MOVER[5])^2))
    CI.MOVER45 = data.frame(i,"CI.MOVER45",L.MOVER45,U.MOVER45,theta45)
    names(CI.MOVER45) = c("rep","CI","lower","upper","theta")
    CI.MOVER = rbind(CI.MOVER,CI.MOVER45)                    
    
    ##############################################################################
    #                 Algorithm 4: BCI-M and BCI-U                               #
    ##############################################################################    r = 1
    
    ############################### BCI-M ####################################### 
    
    r = 1
    while(r <= m ){
      
      v = size_nonzero-1
      scal_sigma = (sum_nonzero_value2-(size_nonzero*mu_hat^2))/(size_nonzero*(size_nonzero-1))
      post_sigmaSq.NIC = rinvchisq(k, v, sigmaSq_hat)
      post_mu.NIC = rst(k, mu_hat, sqrt(scal_sigma),v)
      post_deltanon.NIC  = rbeta(k,size_nonzero+1,size_zero+1)   
      post_meanDLN.NIC_i  = post_deltanon.NIC*exp(post_mu.NIC+(post_sigmaSq.NIC/2)) 
      post_meanDLN.NIC12  = post_meanDLN.NIC_i[1]-post_meanDLN.NIC_i[2]
      post_meanDLN.NIC13  = post_meanDLN.NIC_i[1]-post_meanDLN.NIC_i[3]
      post_meanDLN.NIC14  = post_meanDLN.NIC_i[1]-post_meanDLN.NIC_i[4]
      post_meanDLN.NIC15  = post_meanDLN.NIC_i[1]-post_meanDLN.NIC_i[5]
      post_meanDLN.NIC23  = post_meanDLN.NIC_i[2]-post_meanDLN.NIC_i[3]
      post_meanDLN.NIC24  = post_meanDLN.NIC_i[2]-post_meanDLN.NIC_i[4]
      post_meanDLN.NIC25  = post_meanDLN.NIC_i[2]-post_meanDLN.NIC_i[5]
      post_meanDLN.NIC34  = post_meanDLN.NIC_i[3]-post_meanDLN.NIC_i[4]
      post_meanDLN.NIC35  = post_meanDLN.NIC_i[3]-post_meanDLN.NIC_i[5]
      post_meanDLN.NIC45  = post_meanDLN.NIC_i[4]-post_meanDLN.NIC_i[5]
      
      D12.BCI.M = abs(thetahat.12-post_meanDLN.NIC12)
      D13.BCI.M = abs(thetahat.13-post_meanDLN.NIC13)
      D14.BCI.M = abs(thetahat.14-post_meanDLN.NIC14)
      D15.BCI.M = abs(thetahat.15-post_meanDLN.NIC15)
      D23.BCI.M = abs(thetahat.23-post_meanDLN.NIC23)
      D24.BCI.M = abs(thetahat.24-post_meanDLN.NIC24)
      D25.BCI.M = abs(thetahat.25-post_meanDLN.NIC25)
      D34.BCI.M = abs(thetahat.34-post_meanDLN.NIC34)
      D35.BCI.M = abs(thetahat.35-post_meanDLN.NIC35)
      D45.BCI.M = abs(thetahat.45-post_meanDLN.NIC45)
      
      A = max(D12.BCI.M,D13.BCI.M,D14.BCI.M,D15.BCI.M,D23.BCI.M,D24.BCI.M,D25.BCI.M,D34.BCI.M,D35.BCI.M,D45.BCI.M )
      B = min(D12.BCI.M,D13.BCI.M,D14.BCI.M,D15.BCI.M,D23.BCI.M,D24.BCI.M,D25.BCI.M,D34.BCI.M,D35.BCI.M,D45.BCI.M )
      
      D.BCI.M[r] = A-B
      r=r+1
      
    }
    
    q.BCI.M =   quantile(D.BCI.M,0.95,type=8)
    L.BCI.M12 = thetahat.12 - q.BCI.M                     
    U.BCI.M12 = thetahat.12 + q.BCI.M
    CI.BCI.M12 = data.frame(i,"CI.BCI.M12",L.BCI.M12,U.BCI.M12,theta12)
    names(CI.BCI.M12) = c("rep","CI","lower","upper","theta")
    CI.BCI.M = rbind(CI.BCI.M,CI.BCI.M12) 
    
    L.BCI.M13 = thetahat.13 - q.BCI.M                       
    U.BCI.M13 = thetahat.13 + q.BCI.M
    CI.BCI.M13 = data.frame(i,"CI.BCI.M13",L.BCI.M13,U.BCI.M13,theta13)
    names(CI.BCI.M13) = c("rep","CI","lower","upper","theta")
    CI.BCI.M = rbind(CI.BCI.M,CI.BCI.M13) 
    
    L.BCI.M14 = thetahat.14 - q.BCI.M                       
    U.BCI.M14 = thetahat.14 + q.BCI.M
    CI.BCI.M14 = data.frame(i,"CI.BCI.M14",L.BCI.M14,U.BCI.M14,theta14)
    names(CI.BCI.M14) = c("rep","CI","lower","upper","theta")
    CI.BCI.M = rbind(CI.BCI.M,CI.BCI.M14) 
    
    L.BCI.M15 = thetahat.15 - q.BCI.M                        
    U.BCI.M15 = thetahat.15 + q.BCI.M
    CI.BCI.M15 = data.frame(i,"CI.BCI.M15",L.BCI.M15,U.BCI.M15,theta15)
    names(CI.BCI.M15) = c("rep","CI","lower","upper","theta")
    CI.BCI.M = rbind(CI.BCI.M,CI.BCI.M15) 
    
    L.BCI.M23 = thetahat.23 - q.BCI.M                    
    U.BCI.M23 = thetahat.23 + q.BCI.M
    CI.BCI.M23 = data.frame(i,"CI.BCI.M23",L.BCI.M23,U.BCI.M23,theta23)
    names(CI.BCI.M23) = c("rep","CI","lower","upper","theta")
    CI.BCI.M = rbind(CI.BCI.M,CI.BCI.M23) 
    
    L.BCI.M24 = thetahat.24 - q.BCI.M                       
    U.BCI.M24 = thetahat.24 + q.BCI.M
    CI.BCI.M24 = data.frame(i,"CI.BCI.M24",L.BCI.M24,U.BCI.M24,theta24)
    names(CI.BCI.M24) = c("rep","CI","lower","upper","theta")
    CI.BCI.M = rbind(CI.BCI.M,CI.BCI.M24) 
    
    L.BCI.M25 = thetahat.25 - q.BCI.M                        
    U.BCI.M25 = thetahat.25 + q.BCI.M
    CI.BCI.M25 = data.frame(i,"CI.BCI.M25",L.BCI.M25,U.BCI.M25,theta25)
    names(CI.BCI.M25) = c("rep","CI","lower","upper","theta")
    CI.BCI.M = rbind(CI.BCI.M,CI.BCI.M25) 
    
    L.BCI.M34 = thetahat.34 - q.BCI.M                        
    U.BCI.M34 = thetahat.34 + q.BCI.M
    CI.BCI.M34 = data.frame(i,"CI.BCI.M34",L.BCI.M34,U.BCI.M34,theta34)
    names(CI.BCI.M34) = c("rep","CI","lower","upper","theta")
    CI.BCI.M = rbind(CI.BCI.M,CI.BCI.M34) 
    
    L.BCI.M35 = thetahat.35 - q.BCI.M                        
    U.BCI.M35 = thetahat.35 + q.BCI.M
    CI.BCI.M35 = data.frame(i,"CI.BCI.M35",L.BCI.M35,U.BCI.M35,theta35)
    names(CI.BCI.M35) = c("rep","CI","lower","upper","theta")
    CI.BCI.M = rbind(CI.BCI.M,CI.BCI.M35) 
    
    L.BCI.M45 = thetahat.45 - q.BCI.M                        
    U.BCI.M45 = thetahat.45 + q.BCI.M
    CI.BCI.M45 = data.frame(i,"CI.BCI.M45",L.BCI.M45,U.BCI.M45,theta45)
    names(CI.BCI.M45) = c("rep","CI","lower","upper","theta")
    CI.BCI.M = rbind(CI.BCI.M,CI.BCI.M45)
    
    ############################### BCI-U ####################################### 
    s = 1
    while(s <= m){ 
      
      v = size_nonzero-1
      sigg = (size_nonzero*sigmaSq_hat)/(size_nonzero+2)
      post_sigmaSq.U = rnorm(k, sigg, sqrt(2*sigg^2/(size_nonzero+2)))
      post_mu.U = rnorm(k, mu_hat, sqrt(sigmaSq_hat/size_nonzero))
      post_deltanon.U  = rbeta(k,size_nonzero+1,size_zero+1)   
      
      post_meanDLN.U_i = post_deltanon.U*exp(post_mu.U+(post_sigmaSq.U/2)) 
      post_meanDLN.U12  = post_meanDLN.U_i[1]-post_meanDLN.U_i[2]
      post_meanDLN.U13  = post_meanDLN.U_i[1]-post_meanDLN.U_i[3]
      post_meanDLN.U14  = post_meanDLN.U_i[1]-post_meanDLN.U_i[4]
      post_meanDLN.U15  = post_meanDLN.U_i[1]-post_meanDLN.U_i[5]
      post_meanDLN.U23  = post_meanDLN.U_i[2]-post_meanDLN.U_i[3]
      post_meanDLN.U24  = post_meanDLN.U_i[2]-post_meanDLN.U_i[4]
      post_meanDLN.U25  = post_meanDLN.U_i[2]-post_meanDLN.U_i[5]
      post_meanDLN.U34  = post_meanDLN.U_i[3]-post_meanDLN.U_i[4]
      post_meanDLN.U35  = post_meanDLN.U_i[3]-post_meanDLN.U_i[5]
      post_meanDLN.U45  = post_meanDLN.U_i[4]-post_meanDLN.U_i[5]
      
      D12.BCI.U = abs(thetahat.12-post_meanDLN.U12)
      D13.BCI.U = abs(thetahat.13-post_meanDLN.U13)
      D14.BCI.U = abs(thetahat.14-post_meanDLN.U14)
      D15.BCI.U = abs(thetahat.15-post_meanDLN.U15)
      D23.BCI.U = abs(thetahat.23-post_meanDLN.U23)
      D24.BCI.U = abs(thetahat.24-post_meanDLN.U24)
      D25.BCI.U = abs(thetahat.25-post_meanDLN.U25)
      D34.BCI.U = abs(thetahat.34-post_meanDLN.U34)
      D35.BCI.U = abs(thetahat.35-post_meanDLN.U35)
      D45.BCI.U = abs(thetahat.45-post_meanDLN.U45)
      
      A = max(D12.BCI.U, D13.BCI.U, D14.BCI.U, D15.BCI.U, D23.BCI.U, D24.BCI.U, D25.BCI.U, D34.BCI.U, D35.BCI.U, D45.BCI.U)
      B = min(D12.BCI.U, D13.BCI.U, D14.BCI.U, D15.BCI.U, D23.BCI.U, D24.BCI.U, D25.BCI.U, D34.BCI.U, D35.BCI.U, D45.BCI.U)
      Tem.D.BCI.U = A-B
      if(is.nan(Tem.D.BCI.U)){next}
      D.BCI.U[s] = Tem.D.BCI.U
      s=s+1
      
    }
    
    
    q.BCI.U =   quantile(D.BCI.U,0.95,type=8)
    L.BCI.U12 = thetahat.12 - q.BCI.U                     
    U.BCI.U12 = thetahat.12 + q.BCI.U
    CI.BCI.U12 = data.frame(i,"CI.BCI.U12",L.BCI.U12,U.BCI.U12,theta12)
    names(CI.BCI.U12) = c("rep","CI","lower","upper","theta")
    CI.BCI.U = rbind(CI.BCI.U,CI.BCI.U12) 
    
    L.BCI.U13 = thetahat.13 - q.BCI.U                       
    U.BCI.U13 = thetahat.13 + q.BCI.U
    CI.BCI.U13 = data.frame(i,"CI.BCI.U13",L.BCI.U13,U.BCI.U13,theta13)
    names(CI.BCI.U13) = c("rep","CI","lower","upper","theta")
    CI.BCI.U = rbind(CI.BCI.U,CI.BCI.U13) 
    
    L.BCI.U14 = thetahat.14 - q.BCI.U                       
    U.BCI.U14 = thetahat.14 + q.BCI.U
    CI.BCI.U14 = data.frame(i,"CI.BCI.U14",L.BCI.U14,U.BCI.U14,theta14)
    names(CI.BCI.U14) = c("rep","CI","lower","upper","theta")
    CI.BCI.U = rbind(CI.BCI.U,CI.BCI.U14) 
    
    L.BCI.U15 = thetahat.15 - q.BCI.U                        
    U.BCI.U15 = thetahat.15 + q.BCI.U
    CI.BCI.U15 = data.frame(i,"CI.BCI.U15",L.BCI.U15,U.BCI.U15,theta15)
    names(CI.BCI.U15) = c("rep","CI","lower","upper","theta")
    CI.BCI.U = rbind(CI.BCI.U,CI.BCI.U15) 
    
    L.BCI.U23 = thetahat.23 - q.BCI.U                    
    U.BCI.U23 = thetahat.23 + q.BCI.U
    CI.BCI.U23 = data.frame(i,"CI.BCI.U23",L.BCI.U23,U.BCI.U23,theta23)
    names(CI.BCI.U23) = c("rep","CI","lower","upper","theta")
    CI.BCI.U = rbind(CI.BCI.U,CI.BCI.U23) 
    
    L.BCI.U24 = thetahat.24 - q.BCI.U                       
    U.BCI.U24 = thetahat.24 + q.BCI.U
    CI.BCI.U24 = data.frame(i,"CI.BCI.U24",L.BCI.U24,U.BCI.U24,theta24)
    names(CI.BCI.U24) = c("rep","CI","lower","upper","theta")
    CI.BCI.U = rbind(CI.BCI.U,CI.BCI.U24) 
    
    L.BCI.U25 = thetahat.25 - q.BCI.U                        
    U.BCI.U25 = thetahat.25 + q.BCI.U
    CI.BCI.U25 = data.frame(i,"CI.BCI.U25",L.BCI.U25,U.BCI.U25,theta25)
    names(CI.BCI.U25) = c("rep","CI","lower","upper","theta")
    CI.BCI.U = rbind(CI.BCI.U,CI.BCI.U25) 
    
    L.BCI.U34 = thetahat.34 - q.BCI.U                        
    U.BCI.U34 = thetahat.34 + q.BCI.U
    CI.BCI.U34 = data.frame(i,"CI.BCI.U34",L.BCI.U34,U.BCI.U34,theta34)
    names(CI.BCI.U34) = c("rep","CI","lower","upper","theta")
    CI.BCI.U = rbind(CI.BCI.U,CI.BCI.U34) 
    
    L.BCI.U35 = thetahat.35 - q.BCI.U                        
    U.BCI.U35 = thetahat.35 + q.BCI.U
    CI.BCI.U35 = data.frame(i,"CI.BCI.U35",L.BCI.U35,U.BCI.U35,theta35)
    names(CI.BCI.U35) = c("rep","CI","lower","upper","theta")
    CI.BCI.U = rbind(CI.BCI.U,CI.BCI.U35) 
    
    L.BCI.U45 = thetahat.45 - q.BCI.U                        
    U.BCI.U45 = thetahat.45 + q.BCI.U
    CI.BCI.U45 = data.frame(i,"CI.BCI.U45",L.BCI.U45,U.BCI.U45,theta45)
    names(CI.BCI.U45) = c("rep","CI","lower","upper","theta")
    CI.BCI.U = rbind(CI.BCI.U,CI.BCI.U45) 
    
    
    
    #Check point loops
    i=i+1
    if(i%%1000==0){
      print(i)
    }
    
    
  }                                                                                                   #end loop i
  
  CI.MOVER['CP.LE'] = 0
  CI.MOVER['CP'] = 0
  CI.MOVER['CP.UE'] = 0
  CI.MOVER[which(CI.MOVER["lower"]<CI.MOVER["theta"] & CI.MOVER["upper"]>CI.MOVER["theta"]),"CP"]=1
  CI.MOVER[which(CI.MOVER["lower"]>CI.MOVER["theta"]),"CP.LE"]=1
  CI.MOVER[which(CI.MOVER["upper"]<CI.MOVER["theta"]),"CP.UE"]=1
  CI.MOVER["Length"] = CI.MOVER["upper"] - CI.MOVER["lower"]
  ACI.MOVER = colMeans(CI.MOVER[,c("CP.LE","CP","CP.UE","Length")])
  ACP.MOVER = as.numeric(ACI.MOVER["CP"])*100
  ACP.LE.MOVER = as.numeric(ACI.MOVER["CP.LE"])*100
  ACP.UE.MOVER = as.numeric(ACI.MOVER["CP.UE"])*100
  Ex.length.MOVER = as.numeric(ACI.MOVER["Length"])
  
  CI.PB['CP.LE'] = 0
  CI.PB['CP'] = 0
  CI.PB['CP.UE'] = 0
  CI.PB[which(CI.PB["lower"]<CI.PB["theta"] & CI.PB["upper"]>CI.PB["theta"]),"CP"]=1
  CI.PB[which(CI.PB["lower"]>CI.PB["theta"]),"CP.LE"]=1
  CI.PB[which(CI.PB["upper"]<CI.PB["theta"]),"CP.UE"]=1
  CI.PB["Length"] = CI.PB["upper"] - CI.PB["lower"]
  ACI.PB = colMeans(CI.PB[,c("CP.LE","CP","CP.UE","Length")])
  ACP.PB = as.numeric(ACI.PB["CP"])*100
  ACP.LE.PB = as.numeric(ACI.PB["CP.LE"])*100
  ACP.UE.PB = as.numeric(ACI.PB["CP.UE"])*100
  Ex.length.PB = as.numeric(ACI.PB["Length"])
  RAL.PB  = Ex.length.PB/Ex.length.MOVER
  
  
  CI.BCI.M['CP.LE'] = 0
  CI.BCI.M['CP'] = 0
  CI.BCI.M['CP.UE'] = 0
  CI.BCI.M[which(CI.BCI.M["lower"]<CI.BCI.M["theta"] & CI.BCI.M["upper"]>CI.BCI.M["theta"]),"CP"]=1
  CI.BCI.M[which(CI.BCI.M["lower"]>CI.BCI.M["theta"]),"CP.LE"]=1
  CI.BCI.M[which(CI.BCI.M["upper"]<CI.BCI.M["theta"]),"CP.UE"]=1
  CI.BCI.M["Length"] = CI.BCI.M["upper"] - CI.BCI.M["lower"]
  ACI.BCI.M = colMeans(CI.BCI.M[,c("CP.LE","CP","CP.UE","Length")])
  ACP.BCI.M = as.numeric(ACI.BCI.M["CP"])*100
  ACP.LE.BCI.M = as.numeric(ACI.BCI.M["CP.LE"])*100
  ACP.UE.BCI.M = as.numeric(ACI.BCI.M["CP.UE"])*100
  Ex.length.BCI.M = as.numeric(ACI.BCI.M["Length"])	                          
  RAL.BCI.M  = Ex.length.BCI.M/Ex.length.MOVER
  
  CI.BCI.U['CP.LE'] = 0
  CI.BCI.U['CP'] = 0
  CI.BCI.U['CP.UE'] = 0
  CI.BCI.U[which(CI.BCI.U["lower"]<CI.BCI.U["theta"] & CI.BCI.U["upper"]>CI.BCI.U["theta"]),"CP"]=1
  CI.BCI.U[which(CI.BCI.U["lower"]>CI.BCI.U["theta"]),"CP.LE"]=1
  CI.BCI.U[which(CI.BCI.U["upper"]<CI.BCI.U["theta"]),"CP.UE"]=1
  CI.BCI.U["Length"] = CI.BCI.U["upper"] - CI.BCI.U["lower"]
  ACI.BCI.U = colMeans(CI.BCI.U[,c("CP.LE","CP","CP.UE","Length")])
  ACP.BCI.U = as.numeric(ACI.BCI.U["CP"])*100
  ACP.LE.BCI.U = as.numeric(ACI.BCI.U["CP.LE"])*100
  ACP.UE.BCI.U = as.numeric(ACI.BCI.U["CP.UE"])*100
  Ex.length.BCI.U = as.numeric(ACI.BCI.U["Length"])	                          
  RAL.BCI.U  = Ex.length.BCI.U/Ex.length.MOVER
  
  CI.FGCI['CP.LE'] = 0
  CI.FGCI['CP'] = 0
  CI.FGCI['CP.UE'] = 0
  CI.FGCI[which(CI.FGCI["lower"]<CI.FGCI["theta"] & CI.FGCI["upper"]>CI.FGCI["theta"]),"CP"]=1
  CI.FGCI[which(CI.FGCI["lower"]>CI.FGCI["theta"]),"CP.LE"]=1
  CI.FGCI[which(CI.FGCI["upper"]<CI.FGCI["theta"]),"CP.UE"]=1
  CI.FGCI["Length"] = CI.FGCI["upper"] - CI.FGCI["lower"]
  ACI.FGCI = colMeans(CI.FGCI[,c("CP.LE","CP","CP.UE","Length")])
  ACP.FGCI = as.numeric(ACI.FGCI["CP"])*100
  ACP.LE.FGCI = as.numeric(ACI.FGCI["CP.LE"])*100
  ACP.UE.FGCI = as.numeric(ACI.FGCI["CP.UE"])*100
  Ex.length.FGCI = as.numeric(ACI.FGCI["Length"])	                          
  RAL.FGCI  = Ex.length.FGCI/Ex.length.MOVER
  
  
  elapseTime = proc.time()-starttime                                   
  
  cat("M=",M,"m=",m, "mean=",meanTotal,"k=",k, "nTotal=",nTotal,"\n")
  cat("sigmaSqTotal=", sigmaSqTotal,"deltaTotal=",deltaTotal,"theta=",theta,"\n")   
  
  cat( "LE|PB =",ACP.LE.PB,"CP|PB =", ACP.PB,"UE|PB =",ACP.UE.PB, "RAL|PB =", RAL.PB,"\n")
  cat( "LE|BCI.M =",ACP.LE.BCI.M,"CP|BCI.M =", ACP.BCI.M,"UE|BCI.M =",ACP.UE.BCI.M, "RAL|BCI.M =", RAL.BCI.M,"\n")
  cat( "LE|BCI.U =",ACP.LE.BCI.U,"CP|BCI.U =", ACP.BCI.U,"UE|BCI.U =",ACP.UE.BCI.U, "RAL|BCI.U =", RAL.BCI.U,"\n")
  cat( "LE|FGCI =",ACP.LE.FGCI,"CP|FGCI =", ACP.FGCI,"UE|FGCI =", ACP.UE.FGCI, "RAL|FGCI =", RAL.FGCI,"\n")
  cat("LE|MOVER =", ACP.LE.MOVER,"CP|MOVER=", ACP.MOVER,"UE|MOVER =", ACP.UE.MOVER)
  

}


##############################################################################
# R code to apply with Weekly natural rainfall records divided               #
# into fve parts during July 2018                                            #
##############################################################################
library(readxl)
#Northern
N = read_excel("S1_data.xlsx", range = "A2:D64")
N = c( N$Week1, N$Week2, N$Week3, N$Week4)


#Central 
C = read_excel("S1_data.xlsx", range = "M2:P59")
C = c(C$Week1, C$Week2, C$Week3, C$Week4)

#Eastern
E = read_excel("S1_data.xlsx", range = "S2:V31")
E = c(E$Week1, E$Week2, E$Week3, E$Week4)

#Southeastern
SE = read_excel("S1_data.xlsx", range = "Y2:AB91")
SE = c(SE$Week1, SE$Week2, SE$Week3, SE$Week4)


#Southwestern
SW = read_excel("S1_data.xlsx", range = "AE2:AH32")
SW = c(SW$Week1, SW$Week2, SW$Week3, SW$Week4)


##############################################################################
# R.code to construct histogram plots                                        #
##############################################################################
#Figure 3

layout(matrix(c(1,1,2,2,3,3,0,4,4,5,5,0), 2, 6, byrow = TRUE))
hist(N, main="A", xlab = "Weekly rainfall amounts",border = TRUE, breaks = 5,ylab ="Records",col="yellow",cex=1.5, cex.axis=1.5, cex.main=1.5, cex.sub=1.5,cex.lab=1.5)
hist(C, main="B", xlab = "Weekly rainfall amounts",ylab ="Records",col="orange",cex=1.5, cex.axis=1.5, cex.main=1.5, cex.sub=1.5,cex.lab=1.5)
hist(E, main="C", xlab = "Weekly rainfall amounts",ylab ="Records",col="green",cex=1.5, cex.axis=1.5, cex.main=1.5, cex.sub=1.5,cex.lab=1.5)
hist(SE, main="D", xlab = "Weekly rainfall amounts",ylab = "Records",col="cyan",cex=1.5, cex.axis=1.5, cex.main=1.5, cex.sub=1.5,cex.lab=1.5)
hist(SW, main="E", xlab = "Weekly rainfall amounts",ylab ="Records",col="darkgoldenrod",cex=1.5, cex.axis=1.5, cex.main=1.5, cex.sub=1.5,cex.lab=1.5)


##############################################################################
# R.code to construct Normal Q-Q plots                                        #
##############################################################################
#Figure 4

nonzero_value_N = log(N[which(N!=0)])                       
nonzero_value_C = log(C[which(C!=0)])                         
nonzero_value_E = log(E[which(E!=0)])
nonzero_value_SE = log(SE[which(SE!=0)])
nonzero_value_SW = log(SW[which(SW!=0)])
layout(matrix(c(1,1,2,2,3,3,0,4,4,5,5,0), 2, 6, byrow = TRUE))


qqnorm(nonzero_value_N, main = "A",cex.axis=1.5,cex.lab=1.5)
qqline(nonzero_value_N,distribution = qnorm, probs = c(0.25, 0.75), qtype = 7,col="yellow",lwd="2")

qqnorm(nonzero_value_C, main = "B",cex.axis=1.5,cex.lab=1.5)
qqline(nonzero_value_C,distribution = qnorm, probs = c(0.25, 0.75), qtype = 7,col="orange",lwd="2")

qqnorm(nonzero_value_E, main = "C",cex.axis=1.5,cex.lab=1.5)
qqline(nonzero_value_E,distribution = qnorm, probs = c(0.25, 0.75), qtype = 7,col="green",lwd="2")


qqnorm(nonzero_value_SE, main = "D",cex.axis=1.5,cex.lab=1.5)
qqline(nonzero_value_SE,distribution = qnorm, probs = c(0.25, 0.75), qtype = 7,col="cyan",lwd="2")

qqnorm(nonzero_value_SW, main = "E",cex.axis=1.5,cex.lab=1.5)
qqline(nonzero_value_SW,distribution = qnorm, probs = c(0.25, 0.75), qtype = 7,col="darkgoldenrod",lwd="2")

##############################################################################
# R.code to estimate AIC results                                             #
##############################################################################

#Dataset: north
N.fit = N[which(N!=0)]
expo.N    = fitdistr(N.fit,"exponential")
gamma.N   = fitdistr(N.fit,"gamma")
lognorm.N = fitdistr(N.fit,"lognormal")
norm.N    = fitdistr(N.fit,"normal")
weibull.N = fitdistr(N.fit,"weibull")
t.N       = fitdistr(N.fit,"t")
cauchy.N  = fitdistr(N.fit,"cauchy")
logis.N   = fitdistr(N.fit,"logistic")

AIC(cauchy.N)
AIC(logis.N)
AIC(lognorm.N)
AIC(norm.N)
AIC(t.N)

#Dataset: Central
C.fit = C[which(C!=0)]
expo.C    = fitdistr(C.fit,"exponential")
gamma.C    = fitdistr(C.fit,"gamma")
lognorm.C  = fitdistr(C.fit,"lognormal")
norm.C     = fitdistr(C.fit,"normal")
weibull.C  = fitdistr(C.fit,"weibull")
t.C        = fitdistr(C.fit,"t")
cauchy.C   = fitdistr(C.fit,"cauchy")
logis.C    = fitdistr(C.fit,"logistic")

AIC(cauchy.C)
AIC(logis.C)
AIC(lognorm.C)
AIC(norm.C)
AIC(t.C)


#Dataset: East
E.fit = E[which(E!=0)]
expo.E    = fitdistr(E.fit,"exponential")
gamma.E   = fitdistr(E.fit,"gamma")
lognorm.E = fitdistr(E.fit,"lognormal")
norm.E    = fitdistr(E.fit,"normal")
weibull.E = fitdistr(E.fit,"weibull")
t.E       = fitdistr(E.fit,"t")
cauchy.E  = fitdistr(E.fit,"cauchy")
logis.E   = fitdistr(E.fit,"logistic")

AIC(cauchy.E)
AIC(logis.E)
AIC(lognorm.E)
AIC(norm.E)
AIC(t.E)

#Dataset: Southeast
SE.fit = SE[which(SE!=0)]
expo.SE    = fitdistr(SE.fit,"exponential")
gamma.SE   = fitdistr(SE.fit,"gamma")
lognorm.SE = fitdistr(SE.fit,"lognormal")
norm.SE     = fitdistr(SE.fit,"normal")
weibull.SE = fitdistr(SE.fit,"weibull")
t.SE       = fitdistr(SE.fit,"t")
cauchy.SE  = fitdistr(SE.fit,"cauchy")
logis.SE   = fitdistr(SE.fit,"logistic")

AIC(cauchy.SE)
AIC(logis.SE)
AIC(lognorm.SE)
AIC(norm.SE)
AIC(t.SE)

#Dataset: Southwest
SW.fit = SW[which(SW!=0)]
expo.SW    = fitdistr(SW.fit,"exponential")
gamma.SW   = fitdistr(SW.fit,"gamma")
lognorm.SW = fitdistr(SW.fit,"lognormal")
norm.SW     = fitdistr(SW.fit,"normal")
weibull.SW = fitdistr(SW.fit,"weibull")
t.SW       = fitdistr(SW.fit,"t")
cauchy.SW  = fitdistr(SW.fit,"cauchy")
logis.SW   = fitdistr(SW.fit,"logistic")

AIC(cauchy.SW)
AIC(logis.SW)
AIC(lognorm.SW)
AIC(norm.SW)
AIC(t.SW)

AIC.N = data.frame()
AIC.C = data.frame()
AIC.E = data.frame()
AIC.SE = data.frame()
AIC.SW = data.frame()
AIC = data.frame()
AIC.N = rbind(AIC(cauchy.N), AIC(logis.N), AIC(lognorm.N), AIC(norm.N), AIC(t.N))
AIC.C = rbind(AIC(cauchy.C), AIC(logis.C), AIC(lognorm.C), AIC(norm.C), AIC(t.C))
AIC.E = rbind(AIC(cauchy.E), AIC(logis.E), AIC(lognorm.E), AIC(norm.E), AIC(t.E))
AIC.SE = rbind(AIC(cauchy.SE), AIC(logis.SE), AIC(lognorm.SE), AIC(norm.SE), AIC(t.SE))
AIC.SW = rbind(AIC(cauchy.SW), AIC(logis.SW), AIC(lognorm.SW), AIC(norm.SW), AIC(t.SW))
AIC = cbind(AIC.N, AIC.C, AIC.E, AIC.SE, AIC.SW)

rownames(AIC) = c("cauchy", "logistic", "lognormal", "normal", "T")
AIC
