# Supplementary material for: Simultaneous confidence intervals for all pairwise comparisons of the means of delta-lognormal distributions with application to rainfall data
Source: PLoS One. 2021 Jul 6;16(7):e0253935. doi: 10.1371/journal.pone.0253935 (PMC8260007; doi:10.1371/journal.pone.0253935)
Supplement: S1 Data — (XLSX) [file pone.0253935.s004.xlsx]

## Sheet: July2018
North												Central						East						Southern and East Coast						Southern and West Coast
Week1	Week2	Week3	Week4									Week1	Week2	Week3	Week4			Week1	Week2	Week3	Week4			Week1	Week2	Week3	Week4			Week1	Week2	Week3	Week4
5	4.1	87.9	141.8									14.3	51.1	69.1	1.9			23.4	106	33.5	59.1			19.6	23.5	21.8	3.4			234.5	334.3	147.7	262.9
11.7	12.2	65.6	65									7.2	39.3	44.8	5.1			36.1	49.4	32.9	21.8			0	0	0	0			0	0	0	0
0	0	0	0									67.5	49.1	73.6	1			13.4	118.9	34	196.4			9.8	34.7	60.8	13			0	0	0	0
0	0	0	0									0	16.5	47.1	3.8			1.5	117.4	70	174.6			22.6	2.9	33.7	0.5			0	0	0	0
0	0	0	0									0	31.5	28	7			12.6	110.4	45.3	74.5			4.6	12.3	34	1.6			154.7	94.8	139.9	43
88.8	19.1	88.3	46.1									17	97.6	39.7	3.9			19.2	9.3	4.9	0.3			50.6	115.3	67.2	26.2			0	0	0	0
43	43.7	111.3	136.2									4.7	15.4	29.5	9			10	13.2	8	0			53	116.8	88.2	22			0	0	0	0
17.2	17.9	69.8	39.6									8.9	18	19.1	3.1			4.8	1.5	3.3	0			27.5	182.5	53.2	59.8			0	0	0	0
7.6	18.3	72.7	60.3									3.5	8.8	8.9	2.7			15.8	33.7	14.8	0			37.5	92.6	75	11			0	0	0	0
0	0	0	0									0	0	0	0			36	33.2	4.3	0			129.6	319.9	233.4	232.4			45	26	44.8	12.6
0	0	64.5	25.1									0	0	0	0			6.5	4.1	8.4	0.1			6	155	76.1	18.3			57.1	52.5	26.5	6.3
6.2	10.3	71.7	58.7									0	0	0	0			22.4	23.1	5.5	0.3			34.2	123	50.4	27.1			18.6	34	0	0
0	0	0	0									0	0	0	0			47.1	48.7	45.7	8.7			52.7	240	132	82.5			0	0	0	0
0	0	0	0									0	0	0	0			36.8	81.5	189.5	2.7			65.3	52.3	25.8	7.1			17.5	27.7	34.6	56.2
9.7	16.4	47.6	32									0	0	0	0			13.6	24.3	10.8	0			59.8	40.3	24.9	0.2			0	0	0	0
7.4	36.8	98.3	21.5									0	0	0	0			61	70.7	78.9	10			47.5	10	12.8	1.9			0	0	0	0
7.4	24.2	130.8	57.6									0	0	0	0			26.3	30.1	153.9	2			45.5	24.7	74	34.6			83.5	95.5	103	37.5
0	0	53.9	22.7									0	0	0	0			7.5	34.4	92.5	0			50	0.9	0	0			0	0	0	0
0	0	47.9	0									0	0	0	0			102.5	154.1	100.5	246.1			69	98.5	20	88			0	0	0	0
1.2	16.5	135.2	29.5									0	0	0	0			20.4	45.6	12.5	49.9			34.9	10.9	22.2	1.7			0	0	0	0
0	0	0	0									0	0	0	0			24.9	119.1	50	31.2			7.3	12.1	12.3	1.7			0	0	0	0
0	0	0	0									19.3	29.8	25.9	0			14.6	42	23.9	2.6			5	4.8	40.2	0.5			0	0	0	0
14.3	23	113	104.5									0	0	0	0			87.5	92.9	316.9	23			33.4	21.3	29.9	21			0	0	0	0
7.1	54.1	133.1	90									49.4	19.2	12.8	35.6			306.9	193.6	585.5	19.8			17.9	5	6.2	18.5			0	0	0	0
5.3	84.4	121.6	97.1									9.3	14.3	7.1	4.1			72.8	198.9	248.8	5			4	0	9	0			0	0	0	0
16.2	97.1	163.3	120.7									38.5	11.2	12.8	23.6			168.3	204.9	113.5	434.9			13	14	16.2	0			0	0	0	0
14.5	21.5	150.5	121.4									0	0	0	0			89.5	58.1	79.6	0			21	4	0	0			0	0	0	0
2.4	62.9	144	56.4									0	0	0	0			78.6	114.5	253	20.6			0	19.5	25.5	0			78.6	102.8	65.8	131.9
30	102.1	200.3	119									11.6	25.8	8.5	0			26.5	16.8	131.9	0.5			20.2	54.2	63.5	30			0	0	26.3	0
0	4.8	94.2	39.2									21	5.6	18.5	11									6.8	22.8	22.9	3.5			29.5	74	45.9	53.7
2.8	0	69.7	58.8									17.2	0	7	0									0	0	2	0
0	6	70	10.3									20.6	7.6	15.6	6.3									32.9	11.6	30.4	0
0	0	0	0									0	0	0	0									20	72	30	25
10	0	55.2	25									0	0	0	0									45.8	27.4	37.2	55.5
0	0	18	0									23.8	13.2	20.9	10.3									16.1	18.2	29.8	9.3
4.8	0	37.7	0									2.3	2	14	0.4									20.7	20.5	31.6	23
21	18.1	35.5	21.6									4.1	40.7	6.8	0.8									0	0.5	18.7	0
0	3.2	42.8	1.6									4.2	16	1.9	0.1									31.2	47.2	50.9	66.7
30	1.8	26.3	23.2									27.6	12.5	35.1	4.1									71.5	30.4	43.9	40.2
18.2	0	27.8	0									16.4	45.6	111	22.3									13.4	6.2	10.2	6.9
2.8	12	34.2	40.1									0	0	0	0									2.5	3.3	24.3	5.5
25.9	37.9	102	108.8									0	0	0	0									0	0	0	0
77	128.3	209.3	245.4									11.3	41.7	5.1	3.6									12.4	13.7	26.8	0.3
0	0.9	57	11.2									6.5	3	5.3	0									39.8	0.4	15.1	15.4
27.2	61.4	80.7	93.4									0	0	0	0									27.6	13.6	25.8	3.4
0	0	0	0									27.1	34.4	11.7	3.7									21.8	4.8	17.8	30.8
30.1	12.5	23.1	34.4									0	0	0	0									18	0	5.3	0
17.6	5.5	71.9	34									0	0	0	0									1	0	0	6
0	0	49.1	41.2									0	0	0	0									0.5	0	9	62.3
12.1	2.2	22.5	15.5									18.6	5.9	8.3	0									0	16	40.7	21.2
42.4	14	98.1	86.1									40.6	92	94.5	229.2									8	0	9	0
0	0	66.1	51.9									0	0	2.8	0									20	0	0	0
14.5	12.2	43.9	43.3									21	8.6	3.9	1.1									1	0	0	0
25.3	54	18.1	2									37.2	38.3	23.2	42.7									10	0	8	0
22.1	50.5	100.5	65.7									55.2	54.4	22	50.3									12.8	0	22.1	3.9
3.4	30.3	83	42.8									30.3	46.3	18.5	54.6									0	0	25	3
0	0	0	0									23.3	39	15	16.4									4.7	0	5	0
9.4	0.7	70.7	68.4																					0	5.2	0	0
20.1	49.5	169.8	36.8																					0	0	0	0
20.2	24.3	42.3	8.9																					70.9	0	7	31
19.8	39.7	22.5	81.5																					26.5	0	12.1	146.5
0	0	0	0																					12.6	0	7.5	45.4
																								35	0	11.3	25.5
																								6.8	0	7.5	67.3
																								3.9	0	5.1	34.6
																								30.9	0	4.7	65.7
																								0.5	0	6.4	107.6
																								15.1	0	0.5	11
																								35	0	1.5	89.6
																								0	0	3.1	32.6
																								8	0	0	0
																								9.3	0	0	116.3
																								26.5	0	6.2	104.2
																								0	0	6.4	59.4
																								23.5	0.5	0	0
																								0	0	0	0
																								46.1	0	14.4	47.7
																								25.6	0	0	85.2
																								61.3	0	2.7	250.7
																								13.4	0	1.5	112.4
																								52	6.9	0	67.6
																								86.5	3.3	17.7	198.8
																								21.6	0	0	85.2
																								3.2	0	0	83.4
																								25.5	0	4.5	117.6
																								19.5	0	0	46.5
																								15.2	0	7.1	120.9
																								0	0	0	0
																								68.6	0	0	111.9
